# Supplementary material for: A conditional gene-based association framework integrating isoform-level eQTL data reveals new susceptibility genes for schizophrenia
Source: eLife. 2022 Apr 12;11:e70779. doi: 10.7554/eLife.70779 (PMC9005191; doi:10.7554/eLife.70779)
Supplement: Supplementary file 1. — (a) The schizophrenia potential susceptibility genes identified by eDESE:dist. (b) The GO enrichment results based on the overlapped susceptibility genes identified by MAGMA and eDESE:dist. (c) The PubMed search hits of the schizophrenia potential susceptibility genes identified by MAGMA and eDESE:dist. (d) Tissue significances generated by eDESE:dist based on the gene-level and isoform-level expression profiles. (e) Tissue significances generated by eDESE:gene/isoform using the gene-level and isoform-level eQTLs of Muscle Skeletal and Skin Sun Exposed Lower Leg. (f-h) The schizophrenia potential susceptibility genes identified by S-PrediXcan, eDESE:gene and eDESE:isoform, respectively. (i-k) The PubMed search hits of the combined susceptibility gene set of schizophrenia identified by S-PrediXcan, eDESE:gene and eDESE:isoform, respectively. (l) The GO enrichment results based on the susceptibility genes exclusively predicted by eDESE:isoform. (m) The genes in the consensus module (colored "turquoise") of the brain weighted gene co-expression network. (n) The potential susceptibility isoforms of the 55 overlapped genes. (o) The FDA-approved antipsychotics included in the DGIdb (v4.2.0). [file elife-70779-supp1.xlsx]

## Sheet: supplementary file 1a
supplementary file 1a: The potential susceptibility genes of schizophrenia identified by eDESE:dist.
Gene	Chrom	StartPos	EndPos	#Var	Group	ECSP	CondiECSP	GeneScore
PLCH2	1	2394074	2441392	90	0	3.31665e-07	3.31665e-07	1749.81
LINC01672	1	6779717	6794311	28	0	1.08874e-07	1.08874e-07	1459.65
RERE-AS1	1	8481016	8498680	22	0	1.59852e-07	1	276.802
GMEB1	1	28990270	29050710	61	1	1.21367e-07	1	190.644
OPRD1	1	29136686	29202162	165	1	4.8757e-08	4.8757e-08	1776.52
LINC01648	1	30481836	30513725	84	1	4.23836e-07	8.7581e-07	1311
C1orf216	1	36174770	36186112	12	2	9.40626e-07	9.40626e-07	1644.87
AGO3	1	36398368	36540415	67	2	1.02198e-06	0.0197233	411.566
MAP7D1	1	36616941	36650961	23	2	4.85596e-07	4.85598e-07	1217.98
MPL	1	43800001	43822665	17	3	5.19146e-07	1	1179.63
PTPRF	1	43987516	44093693	222	3	5.99676e-09	0.000781576	1148.84
KDM4A	1	44111187	44174793	76	3	1.25805e-09	1	556.026
ST3GAL3	1	44171211	44401384	376	3	5.28404e-10	5.28404e-10	1359.12
SHMT1P1	1	44312109	44322220	24	3	5.72242e-07	1	145.492
SLC6A9	1	44453025	44502163	58	3	4.33835e-07	1	1344.45
PDE4B	1	66253599	66844775	930	4	1.20864e-06	1.20864e-06	1521.38
KRT8P21	1	73568531	73576140	8	5	2.54695e-09	1	NaN
RN7SKP19	1	73652349	73662169	13	5	2.69206e-11	1	NaN
LINC01360	1	73767064	73824909	98	5	1.61608e-15	1.61608e-15	NaN
LINC02238	1	74095933	74209254	212	5	4.80637e-07	0.987111	NaN
DPYD	1	97540173	98465528	1353	6	8.11823e-26	2.74276e-11	458.278
DPYD-IT1	1	97854999	97890347	118	6	4.37468e-12	1	NaN
RPL26P9	1	98046502	98056575	10	6	8.17863e-08	1	NaN
LINC01930	1	98394391	98411921	24	6	1.69233e-20	0.0476746	NaN
MIR137HG	1	98394391	98520219	188	6	1.19319e-18	1.19319e-18	1785.62
MIR2682	1	98507696	98513959	11	6	1.12735e-17	1	NaN
MIR137	1	98507696	98513959	11	6	1.12735e-17	1	NaN
NFU1P2	1	98537932	98547502	11	6	1.4782e-20	0.0130336	NaN
NRAS	1	115242437	115263989	17	7	1.60434e-07	1.60434e-07	873.116
CSDE1	1	115255717	115305465	52	7	4.0569e-07	0.0800628	512.325
SIKE1	1	115308500	115327909	12	7	8.9948e-07	1	389.231
SYCP1	1	115392628	115542432	209	7	7.08217e-07	1	658.603
TSPAN2	1	115585759	115636923	143	7	1.20173e-06	1	830.335
NGF-AS1	1	115821085	115915652	194	7	4.90454e-08	0.063428	686.423
NGF	1	115824398	115884184	120	7	1.80741e-07	1.80741e-07	901.755
VPS45	1	150037560	150121929	93	8	1.52114e-08	1.52114e-08	1239.64
PLEKHO1	1	150116525	150140885	34	8	1.76009e-08	1	1013.4
GATAD2B	1	153773093	153899330	149	8	7.56018e-07	0.200735	762.324
DENND4B	1	153899330	153923276	27	8	4.30548e-07	4.30548e-07	1067.64
MIR6737	1	153932212	153939130	8	8	7.93485e-07	0.0086466	NaN
RPS27	1	153959360	153967034	5	8	9.22806e-07	1	409.844
KLHL20	1	173679382	173761765	51	9	3.33983e-08	0.0108918	147.7
CENPL	1	173764414	173798738	30	9	3.0988e-07	3.0988e-07	517.67
ZBTB37	1	173832336	173876705	86	9	1.88136e-07	0.0687591	318.657
BRINP2	1	177136117	177256493	144	9	6.32467e-07	6.32467e-07	1838.66
LINC00862	1	200218581	200371961	306	10	4.76541e-08	4.76541e-08	1377.26
ZNF281	1	200369620	200383087	15	10	6.88852e-08	1	1150.99
GALNT2	1	230188748	230422743	654	11	4.23634e-07	4.23634e-07	522.006
SDCCAG8	1	243414691	243668090	310	12	2.63014e-13	4.69581e-08	918.61
MIR4677	1	243505047	243513047	7	12	1.17846e-06	1	NaN
AKT3	1	243647208	244017865	345	12	1.85389e-13	1.85389e-13	1149.54
FABP7P1	1	243784207	243793012	15	12	1.02982e-14	1	NaN
AKT3-IT1	1	243952150	243961216	12	12	6.0394e-07	1	980.331
MYT1L-AS1	2	2318592	2334877	13	0	9.55652e-08	9.55652e-08	NaN
LINC01884	2	22754466	22766109	20	1	8.92931e-09	0.00032471	NaN
AGBL5	2	27269514	27298479	24	1	4.85952e-07	4.85952e-07	661.556
OST4	2	27288915	27299598	11	1	4.16834e-07	1	493.677
TRIM54	2	27500381	27532870	24	1	1.85959e-07	0.171074	1273.89
UCN	2	27525350	27532870	7	1	6.54834e-08	6.54834e-08	1594.64
RBKS	2	27999967	28118763	125	1	1.18366e-07	0.0651196	1046.24
EIF2AK2	2	37323427	37389136	105	2	1.24259e-06	1.24259e-06	1053.94
NDUFAF7	2	37454218	37502056	100	2	5.01541e-08	0.000810665	658.865
PRKD3	2	37472804	37556408	217	2	1.61799e-08	0.0388616	159.328
RNU6-939P	2	37554688	37563777	32	2	4.42198e-08	1	NaN
FOXN2	2	48536833	48610871	180	3	4.53347e-07	4.53347e-07	1031.63
ACTG1P22	2	57978543	57998040	23	4	2.49619e-16	2.5319e-07	471.398
VRK2	2	58130327	58391857	382	4	9.47863e-13	1	357.701
FANCL	2	58381785	58472110	119	4	3.65582e-10	4.07183e-05	1255.64
EIF3FP3	2	58474280	58484367	21	4	2.40581e-08	1	177.345
LINC01795	2	58498481	58525741	52	4	5.14073e-07	1	NaN
LINC01122	2	58650355	59295726	1041	4	5.66091e-09	5.66091e-09	1822.21
SFXN5	2	73164350	73307570	188	5	3.97488e-08	3.97488e-08	1812.54
ANKRD23	2	97486315	97528365	33	6	1.09338e-06	1	1013.82
FAM178B	2	97537070	97656166	195	6	1.48381e-07	1.48381e-07	1609.09
IGKV2OR2-1	2	97707562	97716214	14	6	4.49972e-07	1	NaN
GPAT2P2	2	97742963	97753585	7	6	2.98359e-07	0.0253498	1134.75
FAHD2B	2	97746526	97764450	16	6	3.05726e-07	1	1358.76
ZEB2	2	145137352	145287079	138	7	5.61573e-10	5.61573e-10	1454.35
RNU6-1001P	2	155941867	155950882	17	8	3.99369e-07	3.99369e-07	NaN
DPP4	2	162845565	162934547	91	9	4.90734e-07	4.90734e-07	823.818
METAP1D	2	172859611	172950073	132	10	1.42733e-07	0.0376488	449.701
DLX1	2	172945529	172957643	19	10	5.24162e-08	5.24162e-08	1708.28
DLX2	2	172962314	172972358	10	10	4.31274e-08	1	1642.32
DLX2-DT	2	172963359	172977715	21	10	5.87095e-07	0.256106	NaN
ZNF804A	2	185458209	185808079	552	11	3.32884e-09	3.32884e-09	1799.79
RPL23AP33	2	185761922	185771790	20	11	3.13302e-09	1	NaN
HECW2	2	197049167	197462819	726	12	1.46174e-06	1.46174e-06	1408.47
ANKRD44	2	197846458	198178826	582	12	5.1954e-09	0.984173	659.295
ANKRD44-IT1	2	198111256	198172148	125	12	5.44319e-08	1	859.241
NPM1P46	2	198242868	198250213	8	12	1.02385e-13	1	130.777
SF3B1	2	198250213	198304577	35	12	5.43193e-14	0.0060639	133.687
SNORA4	2	198265350	198273591	4	12	1.32599e-13	1.06785e-05	275.402
RNU6-1029P	2	198307813	198316370	12	12	8.21431e-14	0.20635	NaN
COQ10B	2	198313300	198344147	24	12	4.28572e-13	0.0170731	906.041
SNORA105A	2	198347196	198356065	7	12	2.23418e-13	0.0688709	NaN
SNORA105B	2	198347196	198356065	7	12	2.23418e-13	1	NaN
HSPD1	2	198347196	198369370	19	12	2.3662e-12	1	1129.47
HSPE1	2	198360886	198372035	14	12	3.9205e-13	0.000479744	1270.97
HSPE1-MOB4	2	198360886	198423111	51	12	2.23974e-12	1	NaN
MOB4	2	198375329	198423111	37	12	1.63018e-12	1	865.799
RFTN2	2	198428060	198545592	128	12	3.63475e-11	3.63475e-11	1675.38
MARS2	2	198565763	198578081	15	12	1.09833e-09	1	748.373
BOLL	2	198587865	198655007	54	12	5.02874e-09	1	831.741
PLCL1	2	198665072	199438901	1063	12	5.34831e-10	0.00478058	1556.91
RNU7-147P	2	200051390	200060715	13	12	2.47675e-14	0.000199694	NaN
SATB2	2	200129651	200340099	195	12	3.26676e-10	3.26676e-10	1242.86
FTCDNL1	2	200620763	200720735	128	12	5.42523e-08	1	1338.83
RN7SL717P	2	200760944	200770933	10	12	1.95482e-11	1	NaN
C2orf69	2	200772720	200825240	68	12	7.29187e-13	9.48467e-13	1452.84
TYW5	2	200792498	200825240	44	12	4.98513e-13	1	692.074
MAIP1	2	200815296	200831863	30	12	7.24296e-12	2.08384e-05	821.848
SPATS2L	2	201166140	201351188	269	12	2.44986e-13	0.000877944	700.799
ERBB4	2	212236088	213408120	3082	13	1.45973e-07	1.45973e-07	1796.63
EFHD1	2	233465847	233552244	191	14	2.60827e-07	1	1611.53
GIGYF2	2	233557043	233729797	347	14	2.47361e-17	8.23901e-05	179.098
EEF1B2P7	2	233589672	233599904	24	14	1.92513e-15	1	174.914
KCNJ13	2	233627012	233645691	41	14	1.71291e-14	5.2296e-07	1528.75
RNU6-107P	2	233643081	233650168	15	14	1.31984e-16	0.00291157	NaN
SNORC	2	233729797	233748412	42	14	3.20529e-14	3.20529e-14	1801.01
NGEF	2	233738971	233882712	422	14	7.60521e-13	0.194374	1744.16
PLCL2	3	16839300	17137090	535	0	6.33732e-08	6.33732e-08	1161.2
TBC1D5	3	17193694	18491074	1529	0	9.86862e-10	9.86862e-10	1261.27
RBMS3	3	28611764	30055389	3225	1	1.08409e-13	1.08409e-13	612.699
LINC02033	3	36856030	36864489	19	2	7.60847e-10	7.60847e-10	1691.59
ZKSCAN7-AS1	3	44594030	44732013	136	3	4.62861e-08	4.62861e-08	1387.93
ZNF197	3	44663014	44694506	33	3	2.41653e-07	1	745.764
ZNF35	3	44686087	44704083	11	3	4.82001e-09	0.00130582	307.741
ACTBP13	3	49907111	49918751	15	4	6.57936e-07	1	1244.3
HYAL2	3	50352458	50362371	3	4	1.38158e-06	1	590.299
ALDOAP1	3	52228150	52230475	5	4	2.14048e-07	1	NaN
ALAS1	3	52228150	52252969	19	4	1.21572e-08	1	787.857
TLR9	3	52252969	52264907	9	4	2.18481e-09	1	885.195
TWF2	3	52258372	52278241	28	4	2.04146e-11	1	658.338
PPM1M	3	52276883	52288945	14	4	1.3298e-10	1	613.432
WDR82	3	52286349	52315192	42	4	5.63151e-11	0.00912104	986.774
MIRLET7G	3	52298116	52307291	14	4	7.49493e-11	1	NaN
GLYCTK	3	52318056	52333671	19	4	3.02821e-12	3.04808e-06	297.555
GLYCTK-AS1	3	52318056	52337754	21	4	3.02821e-12	1	433.179
MIR135A1	3	52323344	52332292	11	4	4.70943e-12	1	263.033
DNAH1	3	52345459	52435860	96	4	2.62378e-10	1	1034.2
BAP1	3	52430526	52449047	13	4	5.77765e-07	1	1513.73
PHF7	3	52441606	52459881	14	4	1.94878e-08	1	315.069
SEMA3G	3	52464827	52482851	12	4	2.33322e-09	4.05387e-05	1374.16
TNNC1	3	52480446	52492707	17	4	6.02782e-08	1	643.849
NISCH	3	52486902	52531681	72	4	2.17998e-10	0.0083582	872.635
STAB1	3	52524574	52563462	40	4	8.49402e-13	1	1052.22
NT5DC2	3	52555316	52573844	31	4	2.24527e-12	1	478.497
SMIM4	3	52563462	52618018	73	4	9.59003e-13	0.0210204	424.887
PBRM1	3	52575831	52722562	197	4	2.17647e-14	7.88051e-05	160.311
RNU6-856P	3	52581435	52588655	8	4	1.20037e-11	1	397.531
RNU6ATAC16P	3	52593119	52598608	9	4	2.81313e-11	1	171.595
GNL3	3	52716937	52733106	22	4	5.0166e-17	7.9545e-06	404.804
SNORD136	3	52718154	52727257	13	4	3.55164e-16	1	NaN
SNORD19B	3	52718154	52728804	14	4	3.55164e-16	0.00214103	181.307
SNORD19	3	52718280	52728804	13	4	3.64609e-16	1.65316e-06	NaN
SNORD19C	3	52721305	52728804	8	4	1.09098e-15	1	174.333
SNORD69	3	52722335	52731598	10	4	1.10718e-15	1	NaN
GLT8D1	3	52725771	52745087	21	4	2.02183e-17	1	480.083
SPCS1	3	52734954	52749334	19	4	4.39957e-15	0.000589116	935.893
NEK4	3	52738165	52809525	82	4	3.3612e-15	2.04681e-08	1277.8
ITIH1	3	52807736	52831009	41	4	3.57402e-15	1.11712e-13	527.073
ITIH3	3	52824095	52847601	30	4	2.05787e-15	5.93238e-10	633.864
ITIH4	3	52844534	52870324	58	4	1.78473e-15	8.31787e-09	746.146
ITIH4-AS1	3	52853401	52864135	20	4	7.00412e-14	0.00329768	465.225
MUSTN1	3	52862200	52873984	31	4	1.16369e-13	1.30083e-09	1173.85
TMEM110-MUSTN1	3	52862200	52935763	125	4	3.67822e-13	0.0470033	NaN
STIMATE	3	52865798	52935763	114	4	3.62561e-13	1.02453e-05	238.448
MIR8064	3	52875546	52885112	11	4	1.00722e-13	1	NaN
SFMBT1	3	52932744	53085577	251	4	2.35311e-13	0.000958748	261.619
SERBP1P3	3	53094194	53103981	29	4	9.6604e-15	9.6604e-15	1651.49
RFT1	3	53117663	53169323	113	4	1.78926e-10	1	238.509
TKT	3	53253792	53294445	162	4	3.47863e-07	3.47863e-07	974.94
SNORA26	3	53416831	53426381	11	4	1.20421e-06	1	387.435
FHIT	3	59729294	61241178	4604	5	1.04849e-09	1.04849e-09	1265.83
C3orf49	3	63798076	63833050	20	5	6.74129e-07	6.74129e-07	1503.69
THOC7	3	63815326	63854445	24	5	5.18683e-08	2.85163e-05	1201.72
THOC7-AS1	3	63841395	63850660	9	5	6.66516e-09	0.123671	304.039
ATXN7	3	63846672	63993966	117	5	3.82439e-07	0.216175	140.966
SCAANT1	3	63892725	63901180	9	5	1.8163e-08	0.0434291	94.6824
PSMD6-AS2	3	63986170	64002897	17	5	6.36501e-08	1	270.922
PSMD6-AS1	3	63993966	64005452	21	5	4.04786e-08	1	139.339
PRICKLE2	3	64073123	64435236	813	5	9.77597e-07	0.0109733	1233.97
FOXP1	3	71012580	71636350	944	6	3.2592e-12	3.2592e-12	759.39
LINC02050	3	80809059	80843051	49	7	6.83531e-07	6.83531e-07	NaN
SEC61A1	3	127766058	127794654	66	8	4.05545e-07	4.05545e-07	220.026
RNU6-823P	3	127855982	127865559	15	8	3.71618e-08	0.000687765	NaN
NDUFS6P1	3	135673477	135683192	17	9	6.30294e-08	1	NaN
PPP2R3A	3	135679545	135867090	230	9	8.50389e-08	0.716679	1018.41
MSL2	3	135867090	135917627	38	9	5.38927e-08	1	121.01
TDGF1P6	3	135872958	135878634	10	9	2.09406e-08	1	658.103
PCCB	3	135965888	136061168	97	9	4.65383e-09	4.65383e-09	1247.8
STAG1	3	136050764	136475426	438	9	6.63514e-07	0.620776	165.395
RNU6-1284P	3	136145108	136153545	10	9	1.31208e-09	0.00569597	NaN
RNY4P4	3	136304262	136310985	12	9	1.03406e-07	0.272407	NaN
RNU6-789P	3	136436323	136444589	4	9	1.97945e-09	1	NaN
RNU6-486P	3	180293942	180303819	6	10	1.00486e-06	1	NaN
FLYWCH1P1	3	180541200	180552153	22	10	6.03518e-07	1	NaN
FXR1	3	180625279	180702240	80	10	8.02739e-10	0.0678233	885.552
DNAJC19	3	180696550	180711887	11	10	3.85912e-10	1	1208.97
SOX2-OT	3	180707961	181558759	955	10	5.02162e-16	5.02162e-16	1868.81
RNU6-2	3	180944824	180954118	6	10	7.045e-11	1	1599.27
RNU6-4P	3	180944824	180954118	6	10	7.045e-11	1	1503.95
RPL7AP25	3	181217910	181227954	11	10	1.41589e-09	1	NaN
PCGF3	4	694613	769597	188	0	1.51599e-07	1.51599e-07	348.117
PCDH7	4	30718333	31153378	795	1	1.146e-09	1.146e-09	1528.02
GSX2	4	54960782	54973200	20	2	9.64592e-09	9.64592e-09	NaN
NAA11	4	80145015	80250505	141	3	1.32353e-06	1.32353e-06	740.438
BANK1	4	102332721	103000806	1222	4	2.93653e-07	2.93653e-07	816.949
MTND5P5	4	102888729	102898616	12	4	1.2896e-09	1	NaN
SLC39A8	4	103167316	103357253	459	4	2.52658e-09	2.52658e-09	1143.15
YWHAEP4	4	156299620	156307178	23	5	3.08607e-07	3.08607e-07	NaN
GPM6A	4	176549722	176928683	684	6	1.2836e-18	1.2836e-18	1858.17
MRPS30-DT	5	44740989	44812566	54	0	5.50975e-07	1	1460.61
MRPS30	5	44804052	44824702	30	0	1.12894e-07	1	1017.74
HCN1	5	45250475	45701509	264	0	1.72342e-11	1.72342e-11	1838.83
PLK2	5	57745769	57761021	61	1	6.11392e-07	6.11392e-07	1210.65
PDE4D	5	58260297	59821598	2822	1	4.69219e-07	4.69219e-07	971.953
SMIM15-AS1	5	60453158	60532563	105	1	2.55444e-11	1	994.222
LINC02057	5	60493200	60565297	119	1	2.83029e-11	1.59897e-05	NaN
ZSWIM6	5	60624958	60846319	196	1	1.24483e-12	1.24483e-12	1150.65
RPL3P6	5	60683123	60691991	8	1	5.74134e-08	1	478.704
MEF2C-AS1	5	88175251	88767109	437	2	1.33527e-11	1.33527e-11	1234.83
SLCO6A1	5	101703523	101838370	313	3	7.88151e-08	7.88151e-08	616.295
EFNA5	5	106707825	107011559	553	4	1.23269e-09	1.23269e-09	996.549
ETF1	5	137836828	137883734	46	5	8.49563e-07	1	413.411
HSPA9	5	137885631	137915767	16	5	1.87115e-09	1.87115e-09	1124.4
SNORD63B	5	137889799	137897589	6	5	2.4565e-09	1	NaN
SNORD63	5	137889799	137901501	8	5	6.04424e-09	1	NaN
CXXC5-AS1	5	139024222	139034143	7	5	2.25848e-09	2.25848e-09	1415.63
CXXC5	5	139024222	139067098	43	5	3.13321e-08	0.782992	1330.37
IK	5	140022436	140047011	37	5	1.43629e-06	0.334209	245.387
HARS2	5	140066306	140083744	30	5	1.01916e-06	0.192626	226.99
ZMAT2	5	140075474	140091115	21	5	9.76047e-07	9.76047e-07	1401.85
VTRNA1-2	5	140093767	140103029	10	5	1.08691e-06	1	NaN
VTRNA1-3	5	140101612	140110536	17	5	9.88499e-07	0.0355876	NaN
LINC01470	5	151994019	152607907	1119	6	2.45243e-13	2.45243e-13	1726.43
MFAP3	5	153415482	153605035	367	6	1.0863e-07	1.46101e-07	224.122
CMAHP	6	25057429	25457251	1225	0	4.16823e-19	3.15482e-09	453.161
CARMIL1	6	25274559	25625736	1104	0	9.25407e-12	9.25407e-12	1204.33
SCGN	6	25649981	25706546	151	0	4.46892e-17	1	1506.86
HIST1H2AA	6	25721354	25731783	35	0	1.61253e-07	1	NaN
HIST1H2BA	6	25722059	25732314	36	0	1.55996e-08	1	NaN
HIST1H2BPS1	6	25727054	25736678	41	0	3.99148e-08	1	NaN
HIST1H2APS1	6	25727718	25738008	36	0	3.84566e-08	0.387414	NaN
SLC17A4	6	25749957	25786226	90	0	7.85813e-19	1	966.413
SLC17A1	6	25778924	25836927	136	0	2.13363e-17	0.0828492	NaN
SLC17A3	6	25840450	25887217	115	0	9.34287e-19	1	752.451
HIST1H2APS2	6	25877502	25887217	34	0	3.89314e-18	1	NaN
SLC17A2	6	25908975	25935765	76	0	2.15263e-18	1	576.709
TRIM38	6	25957933	25995701	58	0	6.26502e-20	1	294.46
HIST1H1PS2	6	26012707	26021813	20	0	1.09842e-22	0.189325	NaN
HIST1H1A	6	26012707	26023032	25	0	6.11345e-25	0.120742	NaN
HIST1H3A	6	26016462	26026163	19	0	1.84684e-25	1	NaN
HIST1H4A	6	26017171	26027135	20	0	1.21999e-25	1	NaN
HIST1H4B	6	26022244	26032428	20	0	7.95049e-20	1	NaN
HIST1H3B	6	26027135	26036476	21	0	1.41508e-17	1	NaN
HIST1H2AB	6	26028819	26038681	22	0	1.93554e-21	1	NaN
HIST1H2BB	6	26038681	26048752	24	0	6.66397e-22	1	NaN
HIST1H2APS5	6	26040071	26049296	24	0	3.8521e-22	1	NaN
HIST1H3C	6	26040853	26050845	27	0	7.8371e-22	1	NaN
HIST1H1C	6	26052291	26060730	15	0	4.00618e-19	1	NaN
HFE	6	26082710	26103398	44	0	6.56775e-24	1	385.755
HIST1H4C	6	26099278	26109378	34	0	4.77988e-15	1	NaN
HIST1H1T	6	26102708	26113340	41	0	3.67928e-15	1	NaN
HIST1H2BC	6	26110148	26128766	65	0	2.05035e-18	0.0323796	NaN
HIST1H2AC	6	26119459	26141375	63	0	2.35737e-24	0.115183	NaN
HIST1H1E	6	26153335	26162019	10	0	2.05908e-21	1	NaN
HIST1H2BD	6	26153545	26177768	23	0	2.04944e-34	1	NaN
LARP1P1	6	26159356	26168903	6	0	4.76472e-29	1	1313.03
HIST1H2BE	6	26167613	26189615	41	0	4.97908e-34	1	NaN
HIST1H4D	6	26184041	26194121	31	0	1.95447e-32	1	NaN
HIST1H1PS1	6	26191306	26200707	34	0	2.33034e-30	1	NaN
HIST1H3D	6	26192093	26204506	35	0	2.35841e-30	2.05994e-08	NaN
HIST1H2AD	6	26194092	26204506	32	0	2.36218e-30	1	NaN
HIST1H2BF	6	26194869	26205718	35	0	4.98607e-29	1	NaN
HIST1H4E	6	26199822	26211146	45	0	5.57282e-31	1	NaN
HIST1H3E	6	26219744	26232351	36	0	1.69644e-08	1	NaN
HIST1H2APS3	6	26229148	26237155	22	0	7.6979e-09	1	NaN
HIST1H1D	6	26229577	26240027	23	0	2.53678e-08	0.121007	NaN
HIST1H4F	6	26235699	26242930	16	0	1.83549e-08	1	NaN
HIST1H3G	6	26265200	26279907	26	0	5.87983e-33	1	NaN
HIST1H2APS4	6	26267568	26277411	23	0	1.35612e-12	1	NaN
HIST1H2BI	6	26268987	26278436	18	0	3.46679e-13	1	NaN
HIST1H4H	6	26276650	26290377	39	0	9.38752e-10	0.258529	NaN
HIST1H3PS1	6	26317384	26327394	43	0	4.00285e-27	0.353033	NaN
BTN3A2	6	26360486	26383459	130	0	4.30111e-24	1	323.652
BTN2A2	6	26378681	26399615	73	0	1.29751e-21	1	316.635
BTN3A1	6	26397573	26420425	76	0	2.6951e-32	1	387.856
BTN2A3P	6	26416654	26437106	76	0	2.0643e-24	1	187.156
BTN3A3	6	26435813	26458525	50	0	4.83565e-32	2.27186e-07	459.695
BTN2A1	6	26453742	26481642	83	0	2.15982e-33	5.65916e-16	258.919
BTN1A1	6	26496578	26516769	42	0	1.11581e-34	1.18436e-19	794.723
RNU6-502P	6	26514771	26524339	21	0	5.04214e-23	1	NaN
HCG11	6	26517515	26531954	34	0	2.15638e-27	9.60649e-12	518.206
HMGN4	6	26533664	26550954	34	0	2.21546e-27	1	214.687
ABT1	6	26592707	26605864	37	0	1.587e-33	1	249.203
VN1R14P	6	26626036	26636647	22	0	1.18579e-34	1	NaN
ZNF322	6	26630269	26664268	86	0	1.31332e-32	0.00657992	395.323
GUSBP2	6	26839716	26927602	84	0	4.41958e-33	3.89637e-13	328.531
POM121L6P	6	26864205	26866963	6	0	2.98909e-10	1	NaN
LINC00240	6	26922906	26995720	114	0	3.05314e-34	0.000686032	1190.52
TRNAI2	6	26984004	26992539	19	0	2.18663e-27	1	NaN
VN1R12P	6	26997617	27006475	27	0	1.50392e-26	1	1124.17
VN1R13P	6	27023694	27033735	18	0	5.20741e-25	1	NaN
VN1R11P	6	27046250	27056739	18	0	3.30995e-35	1	NaN
RNU2-62P	6	27074929	27080507	8	0	1.89312e-18	1	NaN
HIST1H2BJ	6	27089045	27105506	18	0	8.65182e-37	2.71558e-14	NaN
HIST1H2AG	6	27097316	27105506	6	0	1.95804e-23	0.156665	NaN
HIST1H4I	6	27103580	27112069	5	0	3.78026e-24	1	NaN
HIST1H2BK	6	27103580	27115786	10	0	7.75537e-24	1	NaN
MIR3143	6	27110715	27119826	8	0	1.04905e-11	1	NaN
HIST1H2AH	6	27110715	27119826	8	0	1.04905e-11	1	NaN
RPL10P2	6	27174235	27184341	19	0	2.08344e-25	0.00621569	NaN
PRSS16	6	27210585	27229265	27	0	9.73058e-29	0.000235789	1110.56
POM121L2	6	27273365	27283303	11	0	7.58731e-43	7.57509e-31	1330.25
VN1R10P	6	27287800	27298629	30	0	4.83506e-15	1	1350.08
ZNF204P	6	27320744	27348095	51	0	1.60026e-37	1.60026e-37	1513.9
ZNF391	6	27338890	27376001	149	0	6.96091e-32	2.71044e-06	1292.4
ZNF184	6	27366812	27445703	213	0	4.41519e-32	1	1277.09
MCFD2P1	6	27371011	27380202	26	0	2.02718e-28	0.114605	1303.16
SRF	6	43134093	43153484	24	1	2.40886e-07	1	539.454
CUL9	6	43146387	43193947	56	1	7.4303e-09	1.27989e-05	1023.34
RPL12P47	6	43273604	43281767	11	1	9.89215e-07	9.89215e-07	1396.86
ADGRB3	6	69341540	70104023	1570	2	2.25479e-07	2.25479e-07	1779.95
PGM3	6	83873071	83908232	26	3	1.10358e-07	0.0185581	692.325
RWDD2A	6	83899844	83913617	17	3	4.59032e-07	4.59032e-07	1430.05
MAD1L1	7	1851205	2276917	815	0	8.58672e-15	8.58672e-15	1084.93
MIR4655	7	1878965	1888294	40	0	1.17085e-09	1	NaN
SNORA114	7	2123963	2132749	9	0	5.96075e-14	1.09495e-07	NaN
MRM2	7	2268970	2286778	27	0	1.29129e-09	1	846.654
NUDT1	7	2276917	2294401	34	0	3.66258e-09	0.873728	833.121
MIR6836	7	2293509	2302131	13	0	1.06971e-08	1	NaN
MPP6	7	24608146	24738615	342	1	3.50403e-08	3.50403e-08	1449.69
SUMO2P14	7	24625008	24633789	24	1	1.13055e-09	0.0026228	NaN
GSDME	7	24734406	24802607	215	1	6.41594e-08	1	1215.41
GRM3	7	86268908	86498840	289	2	2.11885e-10	2.11885e-10	1873.31
ABCB1	7	87128356	87340535	216	2	3.0461e-08	0.0308756	1661.19
RUNDC3B	7	87256602	87462515	93	2	1.04623e-07	0.0986331	1731.02
ADAM22	7	87559377	87836113	287	2	7.47061e-08	7.47061e-08	1748.7
LINC01004	7	104587323	104657444	86	3	3.81434e-11	0.000113933	915.839
SNORD112	7	104607374	148988558	27	3	2.71757e-08	0.974124	NaN
KMT2E-AS1	7	104646178	104659216	14	3	5.0544e-12	0.00090872	273.842
KMT2E	7	104649893	104758250	111	3	2.74743e-11	1	314.223
SRPK2	7	104747899	105044439	404	3	7.00691e-09	7.00691e-09	1641.07
RWDD4P1	7	104937147	104947195	15	3	2.77399e-11	1	166.958
RNU6-1322P	7	104970195	104978010	15	3	1.62967e-10	1	NaN
SND1	7	127287914	127737229	451	4	3.89214e-07	1	196.28
LRRC4	7	127666089	127675641	12	4	6.76831e-11	6.76831e-11	1753.38
EXOC4	7	132935475	133755511	1106	5	6.71932e-07	7.26389e-07	809.744
DGKI	7	137061027	137535706	479	5	1.94162e-10	1.94162e-10	1782.95
BRAF	7	140415661	140629408	250	5	8.94672e-07	1.47758e-06	787.744
MSRA	8	9906934	10291308	1111	0	6.85313e-07	6.85313e-07	1325.04
CNOT7	8	17079358	17109168	53	1	1.11908e-06	1.11908e-06	1428.8
BNIP3L	8	26236598	26275113	47	2	1.17442e-06	1.17442e-06	1027.33
EPHX2	8	27344719	27406353	142	2	8.02647e-12	1	775.737
GULOP	8	27412953	27450251	89	2	8.66976e-11	7.68983e-05	480.178
CLU	8	27449974	27477509	51	2	2.66514e-08	2.66514e-08	1705.48
MIR6843	8	27463618	27470778	17	2	1.08881e-06	1	NaN
PLPP5	8	38116792	38130433	11	3	8.37491e-07	8.37491e-07	738.9
CA8	8	61093881	61198959	261	4	1.67789e-07	1.67789e-07	1654.52
RN7SKP135	8	64516925	64526787	11	4	3.213e-07	3.213e-07	NaN
RNA5SP272	8	89403715	89413736	40	5	8.56557e-07	8.56557e-07	NaN
MTCO1P47	8	111941783	111949677	12	6	2.85677e-07	1	NaN
LINC01608	8	111944953	112043204	109	6	1.88521e-08	1.88521e-08	NaN
LINC00051	8	143274986	143294908	48	7	3.82354e-07	3.82354e-07	1440.8
TSNARE1	8	143288606	143489460	495	7	1.75555e-15	9.68478e-10	650.621
IQANK1	8	144811631	144877546	79	7	2.93484e-08	2.93484e-08	1318.5
MIR937	8	144891768	144898063	6	7	5.5634e-07	0.293317	NaN
PUF60	8	144894496	144914237	25	7	2.94159e-07	0.187276	1118.68
NRBP2	8	144912303	144927543	11	7	4.74814e-08	1	1126.56
MIR6845	8	144917533	144919049	6	7	2.72717e-08	1	NaN
RNF38	9	36332099	36492461	130	0	8.27456e-08	8.27456e-08	627.607
MIGA2	9	131796816	131839031	16	1	1.24971e-06	1.24971e-06	820.258
CACNB2	10	18425418	18837285	1165	0	2.2922e-10	2.2922e-10	1432.87
NSUN6	10	18830318	18953088	380	0	1.60588e-07	1	1185.44
ARL5B	10	18943680	18975561	101	0	1.63996e-08	0.0261822	336.136
PRKG1	10	52745666	54063083	3007	1	4.05637e-07	4.05637e-07	749.64
ZNF365	10	64128954	64433303	627	2	1.39861e-10	1.39861e-10	1837.16
LINC00502	10	92789488	92826534	131	3	2.12066e-07	2.12066e-07	NaN
RPL23AP58	10	104327584	104336994	14	4	2.50263e-08	1	131.546
TRIM8	10	104398288	104425304	44	4	2.83087e-08	1	976.845
ARL3	10	104428716	104479165	57	4	9.2804e-09	9.2804e-09	1593.03
SFXN2	10	104469728	104508202	52	4	7.24774e-10	1	462.182
WBP1L	10	104499232	104598995	197	4	3.70199e-11	1	486.792
RNU6-1231P	10	104558743	104568480	19	4	1.10589e-06	1	NaN
CYP17A1	10	104585405	104602215	31	4	1.14672e-15	1.20164e-09	869.794
PFN1P11	10	104594507	104609676	30	4	1.0671e-14	1.05772e-09	1405.5
PTGES3P4	10	104600751	104609676	14	4	1.57253e-15	0.0596668	1376
BORCS7	10	104609365	104629465	39	4	4.99813e-18	0.00683313	1216.93
BORCS7-ASMT	10	104609365	104665397	139	4	6.63221e-18	1.48992e-11	NaN
AS3MT	10	104624475	104665397	111	4	4.57625e-17	1	1150.32
RPL22P17	10	104643241	104652495	23	4	4.5353e-17	0.0021625	1359.92
CNNM2	10	104673097	104853503	343	4	1.12486e-15	0.130118	1306.1
NT5C2	10	104843148	104957629	198	4	4.53087e-18	0.000114256	533.341
RPS15AP29	10	104879798	104886533	16	4	3.84597e-17	1	NaN
MARCKSL1P1	10	104930382	104939283	17	4	1.96908e-16	7.92801e-10	147.35
ABCC8	11	17409069	17503307	244	0	1.95345e-07	1.95345e-07	1794.59
LINC02489	11	46272956	46300915	30	1	7.89675e-07	1	NaN
CREB3L1	11	46296249	46347887	72	1	5.32502e-08	1	799.487
DGKZ	11	46349869	46406767	34	1	3.57283e-16	1.03724e-08	1698.48
MIR4688	11	46393574	46402988	9	1	1.34048e-11	7.77684e-07	996.427
MDK	11	46397323	46406767	7	1	1.88193e-11	0.0114326	947.51
CHRM4	11	46402852	46406767	4	1	2.03974e-12	4.40525e-06	1737.84
AMBRA1	11	46421158	46612332	89	1	4.02216e-15	6.58923e-09	672.466
MIR3160-2	11	46468859	46473942	5	1	2.58373e-13	1	NaN
MIR3160-1	11	46468859	46473942	5	1	2.58373e-13	0.000333382	NaN
HARBI1	11	46622392	46642101	11	1	4.12611e-12	0.00524384	928.878
ATG13	11	46634465	46702160	44	1	2.0388e-14	0.000747378	1496.12
ARHGAP1	11	46695414	46725196	30	1	9.17074e-14	1	561.116
ZNF408	11	46718663	46731012	20	1	2.1506e-10	1	550.405
F2	11	46735956	46764649	51	1	2.76461e-11	1	1097.33
CKAP5	11	46759709	46870593	107	1	9.64786e-11	0.00685454	1320.43
MIR5582	11	46769788	46777392	8	1	1.36993e-09	1	NaN
SNORD67	11	46776093	46788691	11	1	1.73866e-09	0.0333254	NaN
LRP4-AS1	11	46864705	46900659	41	1	8.77977e-10	1	1332.41
LRP4	11	46873406	46944196	81	1	3.19889e-10	1	1729.95
C11orf49	11	46957808	47190860	212	1	4.15632e-11	1	1632.76
ARFGAP2	11	47181040	47203245	36	1	5.92367e-10	1	960.642
PACSIN3	11	47194924	47212561	25	1	7.23858e-10	0.00486127	809.472
MIR6745	11	47196982	47206082	15	1	2.88245e-08	1	507.421
DDB2	11	47232038	47265745	62	1	1.17722e-09	0.00290416	253.271
MYBPC3	11	47348057	47379212	48	1	1.83553e-08	1	895.398
SPI1	11	47371598	47404314	62	1	3.9149e-07	1	1068.3
FOLH1	11	49161683	49234729	164	1	1.23404e-06	1.23404e-06	1775.14
MIR130A	11	57404779	57412150	10	2	6.51731e-09	1	NaN
YPEL4	11	57408382	57421457	19	2	2.2022e-07	2.2022e-07	1720.1
ZDHHC5	11	57431470	57473012	46	2	3.82772e-10	1	250.453
MED19	11	57467035	57481336	19	2	9.32921e-08	1	1229.8
TMX2	11	57475520	57510823	34	2	9.01543e-09	0.00331778	1214.84
TMX2-CTNND1	11	57475520	57589121	91	2	1.45097e-13	7.00959e-06	NaN
PPIAP42	11	57480623	57490750	8	2	3.05253e-09	0.00156326	349.36
SELENOH	11	57507144	57510823	5	2	3.50942e-08	1	1114.13
BTBD18	11	57507144	57524089	13	2	9.25994e-10	0.000223631	1367.9
CTNND1	11	57518392	57589121	57	2	7.65004e-14	5.21779e-07	278.884
OR5BA1P	11	57624759	57644334	18	2	3.92213e-07	0.629688	629.62
OR5AZ1P	11	57681828	57689210	12	2	2.02451e-08	1	NaN
RCOR2	11	63676067	63688693	10	3	6.91587e-07	6.91587e-07	1634.85
MACROD1	11	63761061	63937011	282	3	1.05438e-08	2.57856e-06	674.276
OVOL1	11	65549506	65569650	48	3	3.30124e-07	0.0453558	1123.4
OVOL1-AS1	11	65551648	65562852	31	3	5.9093e-07	5.9093e-07	1472.03
TTC12	11	113180416	113258065	114	4	1.98659e-08	1	263.452
DRD2	11	113275441	113350620	158	4	1.5939e-12	1.5939e-12	1651.94
MIR4301	11	113316102	113324474	19	4	1.36357e-12	5.74549e-06	NaN
SIAE	11	124498627	124570014	20	5	1.53543e-07	1	1273.22
NRGN	11	124605290	124621241	24	5	6.95029e-11	6.95029e-11	1776.02
VSIG2	11	124612591	124625658	19	5	2.24149e-12	1	892.153
ESAM	11	124619407	124636373	19	5	1.62597e-15	6.11776e-10	961.94
MSANTD2	11	124633529	124675214	58	5	3.992e-09	0.000492275	361.77
LINC02551	11	130710719	130740357	83	6	5.84743e-09	5.84743e-09	1288.23
SNX19	11	130740335	130791400	219	6	4.54687e-08	1	777.254
RN7SL167P	11	130870215	130877478	12	6	1.59888e-09	1	NaN
MIR4697	11	133763476	133773312	15	6	9.24763e-07	1	NaN
IGSF9B	11	133773691	133830067	123	6	2.28995e-11	2.35863e-11	1208.38
B3GAT1	11	134243447	134286609	113	6	1.13906e-10	1.13906e-10	1854.35
RPS4XP14	12	1862089	1872154	15	0	1.44117e-06	6.70358e-05	302.19
CACNA1C	12	2157454	2809812	1024	0	1.23747e-17	1.23747e-17	1319.3
CACNA1C-AS4	12	2326224	2337460	20	0	1.22017e-20	1	1260.07
CACNA1C-IT3	12	2374130	2402246	6	0	4.13299e-23	0.0011667	1108.71
MCRS1	12	49947952	49968426	24	1	1.70572e-07	2.64636e-07	833.465
C12orf10	12	53688489	53693403	3	1	3.22736e-07	1	1461.79
SP7	12	53716133	53743064	33	1	5.56349e-07	5.56349e-07	1648.97
PCBP2	12	53841854	53873844	22	1	5.15409e-07	0.557949	171.227
PCBP2-OT1	12	53855754	53860781	4	1	1.52307e-08	1	359.499
NAB2	12	57478167	57493727	20	1	6.67849e-09	2.33576e-05	742.482
STAT6	12	57486033	57527283	53	1	2.69693e-08	0.372666	388.361
LRP1	12	57518665	57611285	82	1	5.29902e-11	1.09236e-06	1001.34
NXPH4	12	57608433	57623363	18	1	6.50897e-11	6.50897e-11	1449.46
SHMT2	12	57618419	57627717	11	1	6.59993e-12	1	425.504
R3HDM2	12	57643686	57829129	159	1	5.27142e-10	0.402819	1184.89
TBC1D15	12	72229491	72325737	159	2	1.51748e-09	1.51748e-09	294.786
MRS2P2	12	72237209	72249250	17	2	4.78605e-08	1	NaN
RNA5SP366	12	99474536	99481565	22	3	1.78318e-08	1.78318e-08	NaN
FAM222A	12	110147526	110209345	90	4	8.75683e-07	8.75683e-07	1697.76
TRPV4	12	110219998	110276079	96	4	1.73811e-07	1	579.222
MIR4497	12	110266275	110276079	13	4	1.22257e-06	1	NaN
TCHP	12	110333684	110424595	86	4	4.83471e-09	1	956.768
GIT2	12	110363578	110438238	56	4	1.08292e-07	1	954.628
ANKRD13A	12	110434141	110481882	38	4	3.64872e-07	1	378.643
C12orf76	12	110462875	110515411	56	4	1.22059e-12	1.22059e-12	1722.64
IFT81	12	110557312	110661547	69	4	2.30619e-12	6.44517e-07	548.528
ATP2A2	12	110716775	110792131	45	4	1.29613e-14	2.81693e-07	1215.55
RN7SL769P	12	110797730	110802707	7	4	6.82699e-16	0.000165257	NaN
ANAPC7	12	110806871	110845764	50	4	7.52236e-16	1.64538e-06	866.589
HMGA1P3	12	110863487	110872335	6	4	2.08255e-07	1	723.021
ARPC3	12	110867725	110892449	26	4	3.77605e-14	1.03325e-08	926.323
GPN3	12	110885336	110911239	30	4	2.61405e-13	2.05146e-08	351.207
RPL31P49	12	110894557	110904075	13	4	8.34002e-12	1	877.048
FAM216A	12	110901326	110932820	37	4	4.20275e-14	0.000535887	1648.91
VPS29	12	110924001	110944299	14	4	1.7276e-14	7.41445e-09	659.153
RAD9B	12	110935268	110974890	37	4	1.68971e-14	1	1037.88
PPTC7	12	110966177	111022160	43	4	8.09136e-13	0.0403247	420.886
TCTN1	12	111048047	111086449	28	4	1.58758e-12	1	778.814
RN7SL387P	12	111059199	111068096	6	4	7.1655e-12	1	NaN
HVCN1	12	111061652	111131893	60	4	4.68515e-11	1	1418.04
PPP1CC	12	111152516	111185692	45	4	2.84232e-13	1	408.933
ABCB9	12	123400869	123471094	29	5	7.05304e-08	7.05304e-08	1597.6
OGFOD2	12	123457619	123466111	7	5	3.82662e-10	0.000177594	284.541
ARL6IP4	12	123460719	123471094	8	5	4.03165e-10	1	1110.23
PITPNM2	12	123464279	123595163	48	5	4.83551e-10	0.00926754	1231.98
MIR4304	12	123491572	123498253	4	5	4.55224e-10	1	NaN
PITPNM2-AS1	12	123561638	123572794	5	5	3.17977e-09	1	1020.62
MPHOSPH9	12	123632276	123733324	175	5	2.39232e-10	0.000673554	618.982
C12orf65	12	123712712	123746961	88	5	4.86446e-11	0.00226937	840.659
CDK2AP1	12	123740843	123761686	45	5	1.69989e-09	0.00635047	1556.26
RNA5SP375	12	123763385	123772531	26	5	5.09709e-10	0.00511879	NaN
SBNO1	12	123769703	123853449	205	5	1.22253e-09	1	1150.73
MIR8072	12	123844558	123853449	23	5	1.78917e-10	0.0258015	NaN
KMT5A	12	123863620	123898369	47	5	1.53452e-07	1	467.038
RILPL2	12	123890276	123925513	56	5	2.93389e-08	1	641.083
TRPC4	13	38201209	38449344	642	0	2.73382e-08	2.73382e-08	1318.72
RBM26	13	79888476	79985556	190	1	5.412e-10	0.138095	652.117
RNA5SP33	13	79958674	79968211	22	1	1.86796e-09	0.000186415	NaN
RBM26-AS1	13	79975957	80002346	64	1	3.5562e-10	0.0127367	1134.85
NDFIP2-AS1	13	80046996	80059080	14	1	2.18892e-09	1	NaN
NDFIP2	13	80051272	80133299	73	1	9.23585e-10	9.23585e-10	1506.37
LINC01068	13	80136803	80149445	12	1	2.45629e-07	1	647.565
LINC02326	14	29344182	29539038	179	0	5.64995e-07	1.01473e-06	NaN
NPAS3	14	33399161	34278187	1977	0	1.01042e-06	1.01042e-06	1802.16
RGS6	14	72394665	73037708	1642	1	4.66817e-09	4.66817e-09	1587.57
BCL11B	14	99630889	99742187	212	2	1.64393e-08	3.91556e-06	1628
RNU7-160P	14	104011994	104021268	15	2	1.42961e-08	1	NaN
BAG5	14	104017953	104033265	24	2	8.08354e-10	1	654.986
APOPT1	14	104025893	104078414	94	2	1.22762e-08	0.698634	NaN
RNU4-68P	14	104028806	104038418	15	2	1.39484e-09	1	NaN
KLC1	14	104091115	104184737	134	2	3.45222e-09	3.45222e-09	1666.45
XRCC3	14	104159429	104186052	36	2	3.64087e-10	0.0321376	199.287
ZFYVE21	14	104177098	104203938	44	2	6.76092e-11	0.000129658	1277.89
PPP1R13B	14	104195161	104318787	212	2	3.54435e-11	1	1055.16
SNORD51	14	104258761	104268632	23	2	3.99294e-11	0.000506438	NaN
LINC00637	14	104310025	104328354	34	2	1.0093e-12	0.00760897	1081.65
NUTM1	15	34630582	34654718	62	0	4.73908e-07	1	603.843
LPCAT4	15	34646330	34666265	51	0	2.14312e-07	2.14312e-07	1496.89
BUB1B-PAK6	15	40505429	40573675	135	1	1.77712e-09	0.000832366	NaN
PAK6	15	40526383	40573675	111	1	4.26187e-09	4.26187e-09	1773.69
ANKRD63	15	40565705	40577469	17	1	1.19878e-10	1	1742.57
PLCB2	15	40565705	40604862	58	1	5.34537e-08	1	1238.65
PLCB2-AS1	15	40588182	40598964	22	1	1.03274e-06	1	1077.13
LCMT2	15	43612925	43627115	20	1	3.82057e-08	0.00501402	611.364
ADAL	15	43618734	43651626	61	1	7.04305e-08	7.38435e-08	1215.93
ZSCAN29	15	43645820	43667900	33	1	1.77874e-07	1	449.611
TUBGCP4	15	43657799	43705670	57	1	1.68027e-07	1	976.805
RN7SL487P	15	43678663	43688916	16	1	9.1411e-08	0.0149242	214.98
MAP1A	15	43798308	43826557	26	1	2.16428e-07	2.16428e-07	1802.42
PPIP5K1	15	43822828	43851399	25	1	1.54992e-07	1	1372.11
CATSPER2	15	43916071	43951118	45	1	1.07413e-06	1	1278.16
PDIA3P2	15	43936351	43946310	11	1	2.12618e-07	1	262.178
CATSPER2P1	15	44015080	44044186	35	1	1.03291e-07	0.0106575	1402.31
RNU6-354P	15	44021501	44031230	12	1	5.20504e-08	1	NaN
PDIA3	15	44034788	44070029	35	1	2.20625e-08	0.00169956	351.421
ELL3	15	44060236	44074691	17	1	6.55449e-09	0.00715449	458.299
SERF2	15	44064806	44096063	32	1	1.02933e-09	0.000231297	423.799
MIR1282	15	44080939	44090854	10	1	3.50254e-07	1	NaN
SERINC4	15	44081719	44096063	12	1	1.97443e-08	0.0145518	NaN
HYPK	15	44084282	44096063	9	1	1.19238e-08	1	297.611
MFAP1	15	44093927	44121790	32	1	7.22207e-07	0.524409	675.267
WDR76	15	44114527	44161574	54	1	7.44795e-07	1	365.172
CCNB2	15	59392392	59420500	26	2	4.52443e-07	4.52443e-07	521.236
IREB2	15	78725521	78797546	122	3	7.84176e-10	0.0460447	153.778
HYKK	15	78796104	78834689	86	3	4.70738e-13	1	689.715
PSMA4	15	78828086	78849541	47	3	6.4985e-09	1	260.714
CHRNA5	15	78854495	78892513	56	3	3.51774e-13	1	918.89
CHRNA3	15	78880481	78917399	73	3	8.42451e-14	8.42451e-14	1274.29
CHRNB4	15	78911672	79024355	180	3	9.34489e-13	1	1184.6
RPL18P11	15	78948850	78958788	17	3	1.06269e-09	1	NaN
ADAMTS7P1	15	82580736	82887316	9	3	1.35763e-06	1	1752.43
GOLGA6L17P	15	82884151	83038438	3	3	5.98125e-07	0.0714902	241.422
GOLGA6L9	15	82884151	83038438	3	3	5.98125e-07	1	450.363
RPS17	15	83213963	83214154	2	3	4.57165e-08	0.00642117	403.009
CPEB1	15	83213963	83321336	143	3	4.18544e-08	0.00136676	1619.58
CPEB1-AS1	15	83314953	83366296	69	3	5.2449e-08	1	1560.06
AP3B2	15	83323255	83383187	75	3	9.92826e-09	9.92826e-09	1808.03
ACTG1P17	15	83391537	83414197	30	3	6.82514e-08	1	1240.23
DNM1P41	15	84831225	84833769	10	3	4.00904e-08	1	NaN
UBE2Q2L	15	84853852	84853852	1	3	5.016e-08	1	756.357
CSPG4P11	15	84853852	84853852	1	3	5.016e-08	1	706.89
GOLGA6L4	15	84915252	84918978	12	3	9.06212e-08	1	311.429
LINC00933	15	85109116	85127399	35	3	9.17022e-07	1	597.343
ZSCAN2	15	85139810	85175940	58	3	1.93256e-07	0.0239442	408.339
SCAND2P	15	85170174	85195659	50	3	4.84522e-09	0.0019661	625.805
EGLN1P1	15	85172183	85182786	19	3	3.92002e-08	1	NaN
WDR73	15	85177723	85201419	45	3	2.71543e-09	0.211957	72.8735
NMB	15	85193554	85205454	26	3	2.27328e-10	2.58975e-10	1171.12
SEC11A	15	85207825	85264461	76	3	1.13052e-08	0.0148071	263.923
ZNF592	15	85287017	85354596	109	3	4.99376e-09	0.0121126	198.782
ALPK3	15	85355494	85421283	135	3	2.87258e-08	1	933.552
SNORA25	15	85390913	85399542	14	3	3.95835e-08	0.139079	NaN
FANCI	15	89783791	89864763	109	3	1.38341e-06	1.40831e-06	491.333
RN7SL363P	15	91394671	91403674	12	3	4.65076e-10	3.59738e-06	978.837
FURIN	15	91407197	91431524	46	3	4.02343e-21	6.77965e-14	424.887
FES	15	91423543	91443992	42	3	6.5887e-22	0.0173986	421.169
MAN2A2	15	91440926	91469846	63	3	1.94811e-07	1.94811e-07	1135.95
RBFOX1	16	5285000	7768345	10117	0	9.29332e-09	9.29332e-09	1860.51
KCTD13	16	29914142	29939877	30	1	1.3561e-07	1	1635.49
TMEM219	16	29948401	29988941	40	1	1.41412e-11	1.81778e-06	1290.73
TAOK2	16	29982961	30007325	27	1	6.98184e-12	1.10254e-07	1130.89
HIRIP3	16	29999225	30012691	12	1	7.09116e-12	1	1276.57
INO80E	16	30003076	30019821	27	1	1.25212e-11	0.00414097	169.565
DOC2A	16	30012691	30037128	42	1	4.46351e-14	4.46351e-14	1781.41
C16orf92	16	30030195	30043110	18	1	4.57108e-12	0.0330524	NaN
FAM57B	16	30033428	30052868	28	1	1.2644e-10	1	NaN
ALDOA	16	30070540	30084276	10	1	9.49131e-07	1	1193.45
PPP4C	16	30082508	30101596	15	1	8.89447e-11	0.00165253	191.876
TBX6	16	30093779	30107781	13	1	5.23144e-10	1	950.921
YPEL3	16	30100789	30111904	9	1	2.45905e-07	1	1355.57
GDPD3	16	30111904	30125840	14	1	2.59007e-09	1	410.857
MAPK3	16	30120522	30134679	11	1	1.04785e-11	1.49743e-05	1532.68
SETD6	16	58544751	58559629	39	2	4.96226e-08	4.96226e-08	335.755
CNOT1	16	58549014	58668652	277	2	4.41992e-08	0.156396	170.541
SNORA46	16	58577421	58587426	19	2	2.02552e-07	1	NaN
SNORA50	16	58588724	58597291	20	2	2.98582e-07	0.0559614	NaN
SNORA50A	16	58588724	58597291	20	2	2.98582e-07	1	NaN
RPL13	16	89622524	89638178	37	3	1.86702e-08	0.00547052	297.066
SNORD68	16	89624409	89632725	26	3	1.1065e-06	1	173.456
CPNE7	16	89637906	89668568	78	3	8.86355e-08	8.86355e-08	1686.57
SPATA2L	16	89760474	89772906	23	3	4.58512e-07	1	1365.3
FANCA	16	89799045	89889657	405	3	1.35227e-06	1	977.57
SMG6-IT1	17	2134214	2143460	11	0	6.87761e-07	6.87761e-07	NaN
ARHGAP44	17	12689430	12899726	613	1	1.53574e-09	1.53574e-09	1673.11
ELAC2	17	12890651	12925629	154	1	5.42828e-08	1	368.84
EPN2	17	19138174	19243633	55	2	9.37675e-08	1	1460.2
EPN2-IT1	17	19170551	19178892	5	2	1.11221e-08	1	NaN
EPN2-AS1	17	19195263	19213335	12	2	5.79258e-08	1	1405.85
B9D1	17	19235061	19281828	33	2	3.30561e-11	3.30561e-11	1502.26
MIR1180	17	19243633	19250679	4	2	2.84311e-08	1	NaN
MAPK7	17	19276199	19287419	8	2	3.44717e-11	3.27822e-05	257.376
MFAP4	17	19281828	19295450	5	2	1.87993e-08	0.135813	812.612
CDK5R1	17	30809455	30823007	20	3	1.15578e-06	1.15578e-06	1829.93
ARL17B	17	43581752	45141647	49	4	1.11658e-08	0.290251	815.372
DND1P1	17	43663247	43666906	2	4	2.002e-08	1	487.814
RPS26P8	17	43685826	43688317	3	4	1.319e-08	1	282.594
LINC02210	17	43692935	43737040	74	4	2.90807e-07	1	1231.31
CRHR1	17	43856710	43918190	202	4	1.43803e-06	1	1823.11
MAPT-AS1	17	43871982	43978041	538	4	1.06655e-06	1	1813.69
MAPT	17	43966749	44110670	689	4	5.78757e-07	0.0337807	1814.86
MAPT-IT1	17	43968219	43980762	79	4	1.73912e-07	1.73912e-07	1825.3
KANSL1	17	44102604	44307622	672	4	5.21673e-09	0.00359187	208.065
KANSL1-AS1	17	44266022	44278742	32	4	1.12729e-10	4.24372e-06	966.641
MAPK8IP1P1	17	44316076	44326895	8	4	1.04935e-09	0.000146927	1558.2
NSF	17	44687766	44837217	44	4	2.02289e-07	1	1780.63
RPS7P11	17	44794558	44801784	10	4	3.46678e-07	1	192.911
RPL32P31	17	78512545	78521387	23	5	1.83159e-07	1.83159e-07	525.089
PPIAP14	18	4998472	5003831	16	0	8.25116e-07	8.25116e-07	942.926
MIR4528	18	50758952	50768168	9	1	9.34941e-07	1	NaN
LINC01929	18	52769415	52796510	55	1	9.03854e-07	9.03854e-07	1007.96
RNA5SP459	18	52809037	52818166	21	1	3.38256e-07	0.00643647	NaN
TCF4	18	52884574	53305735	357	1	3.63154e-14	0.000664744	1140.97
TCF4-AS1	18	53115879	53155002	32	1	1.39726e-12	1	1152.72
MIR4529	18	53141959	53151337	9	1	6.07856e-09	1	NaN
TCF4-AS2	18	53154887	53168243	22	1	4.16983e-17	1	NaN
RPL21P126	18	53299460	53305735	7	1	7.36661e-09	1	NaN
LINC01415	18	53437203	53453575	32	1	1.19449e-14	1.19449e-14	1445.92
LINC01416	18	53543986	53592298	76	1	1.57763e-07	0.329937	NaN
LINC01539	18	53747212	53808735	116	1	6.57468e-08	1.80015e-07	888.861
KCNG2	18	77618689	77664481	145	2	1.7757e-10	1.7757e-10	1631.27
PQLC1	18	77657865	77716624	105	2	6.91047e-07	1	NaN
RBFA	18	77789356	77815624	89	2	3.09128e-08	0.0067778	168.872
RBFADN	18	77802008	77857344	215	2	5.62579e-07	1	1272.67
ZNF823	19	11827689	11853548	21	0	4.43292e-09	0.000559051	255.8
ZNF491	19	11904860	11924179	35	0	1.65733e-07	1.65733e-07	487.049
ZNF440	19	11920215	11952323	78	0	3.32421e-07	1	363.683
NCAN	19	19318158	19367319	47	1	2.63923e-07	2.63923e-07	1876.59
HAPLN4	19	19361735	19378245	25	1	1.07565e-10	0.000316168	1847.42
TM6SF2	19	19370917	19388500	33	1	1.46443e-09	1	1217.94
SUGP1	19	19383298	19436229	78	1	1.18275e-09	1	1355.26
MAU2	19	19426609	19473445	69	1	2.46586e-11	6.59717e-06	190.595
GATAD2A	19	19491973	19621780	138	1	1.06124e-11	1.30694e-07	383.973
MIR640	19	19541147	19550464	13	1	1.08808e-12	0.0367583	NaN
TSSK6	19	19620300	19631444	17	1	2.81991e-12	2.71066e-07	682.421
NDUFA13	19	19621752	19644402	30	1	5.51943e-13	0.00272286	1401.13
YJEFN3	19	19636702	19652982	30	1	3.52424e-12	0.00101817	1655.12
CILP2	19	19644402	19662220	28	1	8.58461e-12	3.22405e-06	1158.03
PHF5CP	19	19695228	19703762	7	1	9.3545e-08	1	NaN
LPAR2	19	19731856	19744452	15	1	1.31045e-07	1	795.451
GMIP	19	19735988	19758190	25	1	7.95524e-07	1	628.891
ATP13A1	19	19751456	19778046	26	1	6.11543e-08	1	232.017
ZNF536	19	30714918	31207923	688	2	5.0389e-14	5.0389e-14	1752.72
NOSIP	19	50053790	50087876	42	3	9.42845e-07	1	569.522
PRRG2	19	50079761	50098423	28	3	1.21864e-08	1	704.56
PRR12	19	50089910	50133696	52	3	8.39723e-10	0.00016768	534.073
RRAS	19	50133696	50148261	14	3	1.52126e-10	1	499.993
SCAF1	19	50140649	50164994	20	3	3.10187e-11	3.10187e-11	1430.44
IRF3	19	50158913	50173291	15	3	3.63363e-12	0.000171353	198.927
BCL2L12	19	50164390	50180266	13	3	4.28605e-11	1	193.493
PRMT1	19	50176187	50196992	19	3	9.9744e-08	0.00514035	538.309
MIR5088	19	50182697	50189156	4	3	8.76985e-09	1	NaN
SLC32A1	20	37349358	37362760	31	0	3.35243e-12	3.35243e-12	1874.94
ACTR5	20	37372364	37406007	112	0	8.93655e-15	1	243.027
RN7SKP173	20	37385240	37395112	29	0	1.5167e-10	1	161.667
PPP1R16B	20	37429409	37556075	196	0	1.51834e-23	1.15431e-13	1794.1
RN7SL116P	20	37497339	37506313	24	0	7.94194e-08	1	NaN
KCNS1	20	43715028	43734571	34	1	1.24083e-06	1.24083e-06	1746.48
KCNB1	20	47905008	48105317	372	1	1.78565e-09	5.477e-05	1712.6
PTGIS	20	48116500	48189687	85	1	6.38688e-07	0.00174715	803.494
EEF1A2	20	62114614	62135662	86	2	5.78178e-07	5.78178e-07	1833.92
PPDPF	20	62147258	62157993	33	2	9.79879e-08	0.00324081	721.558
PTK6	20	62154391	62173562	37	2	5.80519e-07	1	1136.04
NRIP1	21	16328956	16443154	179	0	5.55923e-09	5.55923e-09	322.192
CACNA1I	22	39961829	40089619	225	0	3.89682e-10	3.89682e-10	1814.7
SLC25A17	22	41161049	41217058	50	0	1.70808e-07	0.045097	796.601
XPNPEP3	22	41249522	41325068	22	0	1.73446e-09	1	459.467
DNAJB7	22	41251012	41262852	6	0	1.4513e-07	1	858.811
RNU6-379P	22	41313780	41317083	4	0	2.43422e-08	1	NaN
RBX1	22	41343354	41374107	7	0	1.31873e-08	1	1340.33
SNORD140	22	41466229	41474285	14	0	6.75389e-09	1	NaN
MIR1281	22	41484408	41493474	14	0	3.56879e-07	1	NaN
EP300	22	41484408	41580713	105	0	1.14872e-11	0.134014	171.754
RNU6-375P	22	41561515	41569124	15	0	2.19684e-09	0.182127	NaN
EP300-AS1	22	41565827	41598053	35	0	2.32094e-11	1.196e-07	234.472
LRRC37A14P	22	41582922	41589862	6	0	4.05946e-11	1	NaN
L3MBTL2	22	41597377	41632079	90	0	6.24957e-10	1	1290.83
CHADL	22	41621714	41640850	24	0	1.36307e-06	1	1689.11
RANGAP1	22	41637119	41701125	90	0	4.75931e-10	0.000146499	1398.48
MIR6889	22	41644074	41653540	23	0	2.80654e-11	1	NaN
TOB2	22	41824836	41847367	28	0	8.95226e-07	1	613.51
ACO2	22	41860864	41929960	49	0	5.76733e-08	0.00260599	1520.19
CSDC2	22	41952075	41976939	30	0	5.16615e-07	0.108958	1560.03
CCDC134	22	42191636	42227150	62	0	5.74966e-07	1	243.158
SREBF2-AS1	22	42224713	42235352	20	0	3.38016e-09	1	1005.69
SREBF2	22	42224713	42308284	132	0	1.23317e-10	0.000312734	1338.73
MIR33A	22	42292885	42301943	20	0	7.09012e-08	0.288605	NaN
SHISA8	22	42300948	42315790	30	0	1.02859e-12	1	1695.81
TNFRSF13C	22	42313324	42327739	24	0	2.13778e-10	1	1097.57
MIR378I	22	42315371	42323913	12	0	6.59015e-10	1	NaN
CENPM	22	42330229	42348094	50	0	1.60441e-12	1	864.946
LINC00634	22	42343773	42359793	49	0	3.73852e-11	3.73852e-11	1872.08
2021-09-03	22	42360574	42398375	68	0	1.06447e-13	0.000266036	NaN
WBP2NL	22	42389839	42433801	80	0	1.25309e-11	0.00840611	1250.88
SLC25A5P1	22	42392560	42402480	28	0	1.81502e-10	1	1055.71
NAGA	22	42451603	42471774	33	0	7.31643e-12	1	187.602
PHETA2	22	42465260	42477650	27	0	9.19522e-11	1	414.731
SMDT1	22	42471738	42484466	14	0	1.01233e-10	1	1268.42
NDUFA6	22	42476754	42491734	23	0	1.45764e-11	0.195408	1217.05
NDUFA6-DT	22	42482502	42538704	131	0	1.95317e-11	1.71875e-05	1362.03
OLA1P1	22	42499068	42508937	18	0	8.73143e-12	0.0714701	1323.95
CYP2D6	22	42517636	42531210	33	0	2.09812e-12	1.69054e-05	1269.89
CYP2D7	22	42534075	42545221	35	0	4.32792e-11	1	1249.99
CYP2D8P	22	42541285	42555861	36	0	1.25579e-11	4.44385e-07	600.301
TCF20	22	42551344	42684913	173	0	1.97139e-12	2.47721e-05	918.613
OGFRP1	22	42661144	42675882	31	0	1.57424e-12	1	225.858

## Sheet: supplementary file 1b
supplementary file 1b: The GO enrichment results based on the overlapped susceptibility genes identified by MAGMA and eDESE:dist.
source	term_name	term_id	adjusted_p_value	negative_log10_of_adjusted_p_value	term_size	query_size	intersection_size	effective_domain_size	intersections
GO:MF	voltage-gated cation channel activity	GO:0022843	0.00691734	2.16006	143	100	7	18679	KCNJ13,HCN1,CACNB2,ABCC8,CACNA1C,KCNG2,CACNA1I
GO:MF	cation channel activity	GO:0005261	0.00793532	2.10044	338	100	10	18679	KCNJ13,GPM6A,HCN1,CACNB2,ABCC8,CACNA1C,TRPC4,CHRNA3,KCNG2,CACNA1I
GO:MF	inorganic cation transmembrane transporter activity	GO:0022890	0.0476653	1.3218	596	100	12	18679	KCNJ13,GPM6A,HCN1,CACNB2,ABCC8,CACNA1C,ATP2A2,TRPC4,CHRNA3,KCNG2,SLC32A1,CACNA1I
GO:MF	voltage-gated calcium channel activity involved in AV node cell action potential	GO:0086056	0.0499001	1.3019	3	100	2	18679	CACNB2,CACNA1C
GO:BP	nervous system development	GO:0007399	0.00280403	2.55222	2484	99	32	18123	NGF,SDCCAG8,AKT3,ZEB2,DLX1,SATB2,ERBB4,GSX2,GPM6A,HCN1,ZSWIM6,EFNA5,ADGRB3,LRRC4,CLU,ZNF365,ABCC8,AMBRA1,CTNND1,DRD2,NRGN,IGSF9B,TRPC4,PAK6,MAP1A,CHRNA3,RBFOX1,TAOK2,DOC2A,ARHGAP44,ZNF536,SLC32A1
GO:BP	modulation of chemical synaptic transmission	GO:0050804	0.00741672	2.12979	434	99	12	18123	NGF,PLCL2,GRM3,LRRC4,DGKI,CACNB2,DGKZ,DRD2,NRGN,ATP2A2,MAP1A,CHRNA3
GO:BP	regulation of trans-synaptic signaling	GO:0099177	0.00759301	2.11959	435	99	12	18123	NGF,PLCL2,GRM3,LRRC4,DGKI,CACNB2,DGKZ,DRD2,NRGN,ATP2A2,MAP1A,CHRNA3
GO:BP	subpallium development	GO:0021544	0.0141125	1.85039	24	99	4	18123	DLX1,GSX2,ZSWIM6,DRD2
GO:BP	forebrain neuron differentiation	GO:0021879	0.0232034	1.63445	56	99	5	18123	DLX1,SATB2,ERBB4,GSX2,ZSWIM6
GO:BP	secretion	GO:0046903	0.0242346	1.61556	1492	99	22	18123	VPS45,ERBB4,ITIH3,ITIH4,PCDH7,EFNA5,DGKI,CLU,CACNB2,ABCC8,DRD2,CACNA1C,ATP2A2,TRPC4,CHRNA3,NMB,FURIN,DOC2A,ARHGAP44,KCNG2,SLC32A1,CACNA1I
GO:BP	signal release	GO:0023061	0.0251939	1.5987	490	99	12	18123	EFNA5,DGKI,CACNB2,ABCC8,DRD2,CACNA1C,ATP2A2,CHRNA3,NMB,DOC2A,KCNG2,SLC32A1
GO:BP	learning	GO:0007612	0.0275557	1.55979	147	99	7	18123	ADGRB3,DGKI,ABCC8,DRD2,NRGN,PAK6,MAP1A
GO:BP	signal release from synapse	GO:0099643	0.0372437	1.42895	154	99	7	18123	DGKI,CACNB2,DRD2,ATP2A2,CHRNA3,DOC2A,SLC32A1
GO:BP	neurotransmitter secretion	GO:0007269	0.0372437	1.42895	154	99	7	18123	DGKI,CACNB2,DRD2,ATP2A2,CHRNA3,DOC2A,SLC32A1
GO:BP	forebrain generation of neurons	GO:0021872	0.048264	1.31638	65	99	5	18123	DLX1,SATB2,ERBB4,GSX2,ZSWIM6
GO:CC	neuron projection	GO:0043005	1.60345e-05	4.79494	1384	102	25	18964	NGF,SDCCAG8,GPM6A,HCN1,GRM3,LRRC4,DGKI,CLU,CYP17A1,CTNND1,DRD2,NRGN,IGSF9B,CACNA1C,ARPC3,KLC1,MAP1A,CHRNA3,AP3B2,NMB,TAOK2,DOC2A,ARHGAP44,SLC32A1,CACNA1I
GO:CC	synapse	GO:0045202	4.12934e-05	4.38412	1348	102	24	18964	NGF,VPS45,ERBB4,GPM6A,ADGRB3,GRM3,LRRC4,DGKI,CLU,CACNB2,ABCC8,DGKZ,CTNND1,DRD2,NRGN,IGSF9B,CACNA1C,ATP2A2,MAP1A,CHRNA3,DOC2A,ARHGAP44,SLC32A1,EEF1A2
GO:CC	postsynaptic density	GO:0014069	8.20037e-05	4.08617	339	102	12	18964	ERBB4,GRM3,LRRC4,DGKI,DGKZ,CTNND1,DRD2,NRGN,IGSF9B,CACNA1C,CHRNA3,ARHGAP44
GO:CC	dendrite	GO:0030425	8.9836e-05	4.04655	641	102	16	18964	NGF,GPM6A,HCN1,GRM3,LRRC4,DGKI,CLU,CTNND1,DRD2,NRGN,CACNA1C,MAP1A,CHRNA3,TAOK2,ARHGAP44,SLC32A1
GO:CC	cell projection	GO:0042995	9.26445e-05	4.03318	2337	102	32	18964	NGF,SDCCAG8,NEK4,GPM6A,HCN1,GRM3,LRRC4,DGKI,CLU,RNF38,CYP17A1,DGKZ,AMBRA1,CTNND1,DRD2,NRGN,IGSF9B,CACNA1C,IFT81,ATP2A2,ARPC3,KLC1,MAP1A,CHRNA3,AP3B2,NMB,TAOK2,DOC2A,ARHGAP44,SLC32A1,PPP1R16B,CACNA1I
GO:CC	dendritic tree	GO:0097447	9.36612e-05	4.02844	643	102	16	18964	NGF,GPM6A,HCN1,GRM3,LRRC4,DGKI,CLU,CTNND1,DRD2,NRGN,CACNA1C,MAP1A,CHRNA3,TAOK2,ARHGAP44,SLC32A1
GO:CC	asymmetric synapse	GO:0032279	9.89119e-05	4.00475	345	102	12	18964	ERBB4,GRM3,LRRC4,DGKI,DGKZ,CTNND1,DRD2,NRGN,IGSF9B,CACNA1C,CHRNA3,ARHGAP44
GO:CC	cell junction	GO:0030054	0.000108099	3.96618	2107	102	30	18964	NGF,VPS45,SDCCAG8,ERBB4,GPM6A,HSPA9,ADGRB3,GRM3,LRRC4,DGKI,CLU,CACNB2,ABCC8,DGKZ,CTNND1,DRD2,NRGN,ESAM,IGSF9B,CACNA1C,ATP2A2,ARPC3,TRPC4,PAK6,MAP1A,CHRNA3,DOC2A,ARHGAP44,SLC32A1,EEF1A2
GO:CC	plasma membrane bounded cell projection	GO:0120025	0.000113668	3.94436	2234	102	31	18964	NGF,SDCCAG8,NEK4,GPM6A,HCN1,GRM3,LRRC4,DGKI,CLU,RNF38,CYP17A1,DGKZ,AMBRA1,CTNND1,DRD2,NRGN,IGSF9B,CACNA1C,IFT81,ATP2A2,ARPC3,KLC1,MAP1A,CHRNA3,AP3B2,NMB,TAOK2,DOC2A,ARHGAP44,SLC32A1,CACNA1I
GO:CC	postsynaptic specialization	GO:0099572	0.0001698	3.77006	363	102	12	18964	ERBB4,GRM3,LRRC4,DGKI,DGKZ,CTNND1,DRD2,NRGN,IGSF9B,CACNA1C,CHRNA3,ARHGAP44
GO:CC	neuron to neuron synapse	GO:0098984	0.000213754	3.67009	371	102	12	18964	ERBB4,GRM3,LRRC4,DGKI,DGKZ,CTNND1,DRD2,NRGN,IGSF9B,CACNA1C,CHRNA3,ARHGAP44
GO:CC	somatodendritic compartment	GO:0036477	0.000257622	3.58902	875	102	18	18964	NGF,GPM6A,HCN1,GRM3,LRRC4,DGKI,CLU,CYP17A1,CTNND1,DRD2,NRGN,CACNA1C,MAP1A,CHRNA3,TAOK2,ARHGAP44,SLC32A1,EEF1A2
GO:CC	axon	GO:0030424	0.000713395	3.14667	661	102	15	18964	NGF,GPM6A,HCN1,GRM3,DGKI,CYP17A1,CTNND1,DRD2,NRGN,ARPC3,KLC1,MAP1A,AP3B2,TAOK2,SLC32A1
GO:CC	presynapse	GO:0098793	0.00113283	2.94584	515	102	13	18964	NGF,VPS45,ERBB4,GPM6A,GRM3,DGKI,CACNB2,ABCC8,CTNND1,DRD2,DOC2A,ARHGAP44,SLC32A1
GO:CC	dendritic spine	GO:0043197	0.0021521	2.66714	186	102	8	18964	GPM6A,GRM3,LRRC4,DGKI,CTNND1,DRD2,NRGN,ARHGAP44
GO:CC	neuron spine	GO:0044309	0.00241979	2.61622	189	102	8	18964	GPM6A,GRM3,LRRC4,DGKI,CTNND1,DRD2,NRGN,ARHGAP44
GO:CC	postsynapse	GO:0098794	0.00246695	2.60784	641	102	14	18964	ERBB4,GPM6A,ADGRB3,GRM3,LRRC4,DGKI,DGKZ,CTNND1,DRD2,NRGN,IGSF9B,CACNA1C,CHRNA3,ARHGAP44
GO:CC	transmembrane transporter complex	GO:1902495	0.00294058	2.53157	325	102	10	18964	HCN1,PDE4D,CACNB2,ABCC8,CACNA1C,ATP2A2,TRPC4,CHRNA3,KCNG2,CACNA1I
GO:CC	transporter complex	GO:1990351	0.00434735	2.36178	340	102	10	18964	HCN1,PDE4D,CACNB2,ABCC8,CACNA1C,ATP2A2,TRPC4,CHRNA3,KCNG2,CACNA1I
GO:CC	glutamatergic synapse	GO:0098978	0.00614949	2.21116	354	102	10	18964	ERBB4,GPM6A,GRM3,LRRC4,DGKI,DGKZ,CTNND1,DRD2,NRGN,ARHGAP44
GO:CC	postsynaptic membrane	GO:0045211	0.00626484	2.20309	282	102	9	18964	ERBB4,GRM3,LRRC4,DGKI,DRD2,NRGN,IGSF9B,CACNA1C,CHRNA3
GO:CC	cation channel complex	GO:0034703	0.00909106	2.04139	227	102	8	18964	HCN1,PDE4D,CACNB2,ABCC8,CACNA1C,TRPC4,KCNG2,CACNA1I
GO:CC	ion channel complex	GO:0034702	0.0107168	1.96994	302	102	9	18964	HCN1,PDE4D,CACNB2,ABCC8,CACNA1C,TRPC4,CHRNA3,KCNG2,CACNA1I
GO:CC	calcium channel complex	GO:0034704	0.0117164	1.93121	71	102	5	18964	PDE4D,CACNB2,CACNA1C,TRPC4,CACNA1I
GO:CC	synaptic membrane	GO:0097060	0.0122679	1.91123	384	102	10	18964	ERBB4,GPM6A,GRM3,LRRC4,DGKI,DRD2,NRGN,IGSF9B,CACNA1C,CHRNA3
GO:CC	presynaptic active zone	GO:0048786	0.0173321	1.76115	77	102	5	18964	GPM6A,DGKI,CTNND1,ARHGAP44,SLC32A1
GO:CC	voltage-gated calcium channel complex	GO:0005891	0.0265396	1.57611	44	102	4	18964	PDE4D,CACNB2,CACNA1C,CACNA1I
GO:CC	synaptic vesicle	GO:0008021	0.0386296	1.41308	208	102	7	18964	NGF,VPS45,DGKI,ABCC8,DRD2,DOC2A,SLC32A1

## Sheet: supplementary file 1c
supplementary file 1c: The PubMed search hits of the potential susceptibility genes of schizophrenia identified by MAGMA and eDESE:dist.
MAGMA
Gene Symbol	synonym	PubMed IDs
TRIM38	RNF15
TRIM39	RNF23
PCGF3	RNF3
RNF5		22433715
CNNM2	ACDP2	34021155;33432196;30929901;29730826;29163023;27481827;27401531;27004590;26596365;25414627;24311551;24160291;23894747
CFB	BFD, BF	33602941;32793708;32690865;30837664;30572456;29066733;25733878;23237318
RPS27
RRAS		28382934
CLIP1	RSN	20844603
RTN1	NSP	30626913;28892072;23715299;17468935
ATXN7	SCA7	25284466
SDCCAG8		32099098;31868218;27759212;26193471;25284466;25088364;22614287
SEPT3	SEP3
SERF2
SF3B1		26460480
SGCD
ST3GAL3	SIAT6, MRT12	32366953;30339835
SKIV2L	SKIV2
SLC17A1	NPT1	31943371
SLC17A2
SLC17A3		23644028
SLC17A4
SLC32A1	VIAAT	32116566;22968646
BRD2	BRD2-IT1
SOX5		33973063;24287731;23301017;20195266
SREBF2		33350444;29720671;27492885;25201120;24329191;18936756;18195716
SRF		33351435;33142804;31375980;29335431;24385487;23268195
SRPK2
BTN1A1	BTN	31068771
STAG1
BTN2A1
STAT6		18194215
BTN2A2
BTN3A1
BTN3A2		31425724;31133542
STK19		30626913
NEK4	STK2	33772305;32066673;31723243;28240266;25136889;21926972
BTN3A3		25243493
SYNGAP1		33613257;33308442;32075947;31387938;30705251;29580901;29391390;27507650;27086544;26231830;25034949;21549355;19196676
TAPBP
TBX6
TCF19
TCF20		28746715
TCF4		34308291;34184026;33973063;33963287;33519394;33414364;33324248;33228529;33037178;32765228;32641419;32640307;32474139;32280673;32266943;32071599;31945448;31581354;31535015;31336035;31191620;31142819;31081034;31078131;30771755;30705426;30626913;30288643;29905862;29599094;29588831;29540662;29373732;29372809;29287625;29228394;29222403;29187021;29105523;28951451;28879201;28321286;28289282;30775158;280…
TGM5		27211562;26925801;26091878
THRB	ERBA2, PRTH	27604177
TM6SF2		32425817
TNF	TNFA	34339265;34299040;34280516;34261013;34193644;34182925;34024016;33984421;33973573;33892139;33794248;33774704;33708102;33684425;33667853;33557113;33442686;33438105;33400154;33161162;33098837;33092426;33005129;32829711;32798663;32754898;32727332;32720073;32439226;32341334;32304881;32256401;32121312;31954374;31738890;31473906;31352771;31234706;31011151;30993585;30915775;30855153;30828767;30810624;307…
GIGYF2	PERQ2, PERQ3, TNRC15, PARK11	30929901
TNXB	TNXB1, TNXB2	28560257;21317684;17192952;14755442;14729256
TP53BP1
TRPC4
C2		34182925;33308442;31823199;31618004;30176067;28371232;29368832;22960622;22425949;21684615;21643746;19405953;18477981;12829415;11913521;10754425;10490717;9154445;8925254;7575104;8272443
VARS	VARS2	28238293
VRK2		33522046;33263727;32583282;32425817;31935637;31050055;30846698;30643786;30062698;29373732;29372809;29100046;28798405;27922604;27382989;27318676;26941264;26345874;25966588;25079070;23102693;22883433;21791550
WNT3	INT4	31504236;31128281;30433866;27769567;22389339;21139184
XRCC3		26554302
YWHAE		32555255;32545830;28414084;26172220;25332407;25105667;24561237;23140658;21853134;21184166;18658164
SLC39A1	ZIRTL
ZNF165
TRIM26	ZNF173	25414627;24160291;22433715
ZNF184
ZSCAN26	ZNF187
ZKSCAN8	ZNF192
ZSCAN9	ZNF193
ZNF281
ZNF35
ZSCAN12	ZNF305, ZNF96	31425724
BCL11B	ZNF856B	32729240;30040823;27762073
C4A		33958802;33653435;33632634;33353966;32961544;32499649;31849639;31844974;31439935;31385409;31306407;31019918;31003786;30419947;30026462;29923609;29449061;29310738;28761078;28662995;27352782;26814963;25821032;20339380;17853297
FAM120A	C9orf10
CALN1		30738099;26991396;26212897;26206863;26163462
PBX4
PCLO		34206873;30226068;22293360;21700703;22832399
RBMS3		33130294
ARFGAP2	ZNF289	26482417
VPS9D1	C16orf7
SPOCK3
HIST1H2AH
CA14
BCL2L12
CA8	CALS
ZNF311		26019538
ZBED9	ZNF305P2, ZNF452, SCAND3
ZKSCAN3	ZNF306, ZNF309
ZKSCAN4	ZNF307, ZNF427	31096178;25667193;23437227;22037552
CACNA1C	CCHL1A1, CACNL1A1	34210021;34035470;34015490;33938268;33829152;33686213;33597718;33139710;32853652;32770953;32640307;32455122;32203495;32194626;31997405;31953239;31945448;31910256;34046650;31862418;31805042;31712549;31176952;31076262;31061683;31033230;30902660;30705251;30643788;30607529;30441263;30308413;30304534;30268820;30267149;30176250;30124797;30100087;30079586;29800644;29773754;29739816;29599094;29541152;295…
APOM
DDX39B	BAT1
PRRC2A	BAT2	28238293
BAG6	BAT3
GPANK1	BAT4
C6orf15
CCHCR1	C6orf18
LY6G5B	C6orf19
LY6G5C	C6orf20	26575221
LY6G6F	LY6G6D, C6orf21
LY6G6C	C6orf24
SAPCD1	C6orf26	26324334
VWA7	C6orf27
LSM2	C6orf28
SLC44A4	C6orf29	26324334
PRRT1	C6orf31
EGFL8	C6orf8
GPSM3	C6orf9
FKBPL
HIST1H2BK	H2BFT
CACNA1I		34015490;32638069;32066662;29308060;28725167;27756899;26602589;26136667;25869805
MAS1L
OR12D3
OR2B2	OR2B9
OR14J1	OR5U1
POM121L2		23894747
NELFE	RDBP
CDK2AP1		32425817;25626716
CACNB2	MYSB, CACNLB2	34273149;32451840;31945448;30308413;29308060;28659829;27837920;26136667;25966706;25869805;25414627;24979789;24901509;24618187;23453885
CSMD1		33130294;31439935;30987620;30341038;29379655;29372809;29163023;29042896;28525603;28398343;28344127;27890662;27660274;27377754;27028160;26852023;26674612;26597662;26171607;25414627;24630139;24410847;24387768;24244513;24160291;23839771;23637704;23320435;23319000;23284669;22883350;22678782;22182936;21439553
BACH2
ZSCAN31	ZNF310P, ZNF323	33522098;28798405;25759474;24888570
EHMT2	C6orf30, BAT8	29417943;25400900
LST1
BOLL
IFT81	CDV1
VPS29		32398722
ELOVL1
BBX
VPS45	VPS45B, VPS45A
IMMP2L	IMMP2L-IT1	26198764;19546859
LETM2
ACTR5
ZEB2	ZFHX1B	26972474;26654950;24058414
PPP1R13B
SNX8
SNAP91		31548722;28240266;27668389;23092984
TRIM8	RNF27	32929213
LRRC4		29949768;19467332
TLR9		30616121;22832610
PPP1R16B
CUL9
STRC	DFNB16	26136833
PAK6
PPDPF	C20orf149	26728569
TRIM9		24132900
TRIM31
TUBGCP4		30886340
SORCS3		33169155;32606422
TAOK2		33246552;33067994;32320645;28065648
CLP1
SLC16A10
VSIG2
PLA2G15	LYPLA3
NDUFA13
PSORS1C2	C6orf17	30626913
PSORS1C1	C6orf16	28560257
CDC20		34298015;24726361
MOB4	PREI3, MOBKL3
IP6K3	IHPK3
NEGR1		34203377;32982666;32266715;30932003;29434535;23962679
ABT1
ANAPC7
ADGRV1	USH2C, MASS1, GPR98	20195266
AS3MT		33686213;33649454;32779937;32662510;32640307;32308175;32007278;31840934;31768776;31386983;28798405;28277567;27922604;27401531;27158905;27004590;25414627;24618187;23894747
ESAM		27242348
ALPK3
SEC11A	SEC11L1
SMG6	C17orf31	19018238
SLC45A1	DNB5
NOSIP		28850114;28521044
REEP2	C5orf19
CDSN
RNF38
ARL6IP4		32425817;32047265;31910432
TRPV4
ZNF365		21853134
RBFOX1		33973063;31294817;30597088;30001398;28431800;27164557;26500751;22952857
BANK1		33130294
YPEL3		32425817
YPEL4
CENPM	C22orf18	31910432
SFTA2	SFTPG
HYPK	C15orf63
AGO3	EIF2C3
AGO4	EIF2C4
ZDHHC2		32201043;32180374
ZDHHC5		29024729;26384369
NDFIP2		33159203
STAB1		32066673;25136889;23644028
SUGP1	SF4
ZNF391		33822213
ZFP57	C6orf40	32212948;28406917
UBD		26733343
CATSPER2
STH		25283873;22187337
CREB3L4
CREB3L1
ZBTB12	C6orf46
C6orf47
NCR3	LY117
C6orf48
TBC1D5
SDK1		32873781;26136833
NPAS3		33758288;30089789;28499489;28141710;27867938;27782878;27096574;25982957;25784871;24674381;24218632;22228753;21709683;20713499;20466522;19073419;19073416;18521090;18317462;17468935;16172381;15924306;15347806;12746393
NRBP2
ALG12
PGBD1		31096178;23437227;22488895;22037552;21682944
CHRM4		32368127;31340894;29523700;27837920;27269905;23490763;21747397
CHRNA3		33324248;30202994;29879020;29228394;26054357;25906356;24113126;20393456
CHRNA5		33454625;32515721;30366711;30202994;30142156;29302221;29228394;28921935;28112735;23196875;21418140;20393456
CHRNB4		30202994;29228394;25906356;25041985
CLSPN
TTC7B	TTC7L1
GALNT10		32377000
ZNF407
TRAPPC3
MED8
ZNF408
CLCN3		31548722;28659829;27668389
SFMBT1
RBM26	C13orf10
PRICKLE2		28856687
APOPT1	C14orf153	32170143;32047265;28240266
CLIC1		31398428
ZBED4		29794561;19693800
FANCL	PHF9
ZFYVE21
TUBB
ZSCAN16	ZNF392, ZNF435
THAP3
CLU	CLI, APOJ	30705251;30599442;27242348;20738160
ZSCAN2	ZFP29
PITPNM2		32425817;28195573
CUTA	C6orf82, ACHAP
ATAT1	C6orf134	24936775
ZSCAN23	ZNF453, ZNF390
RPP21	C6orf135
C6orf136
SNX19		33649454;32047265;31425724;30635639;28552197;28335009;27019110
EYS	C6orf180, EGFL11, RP25, EGFL10, C6orf178, C6orf179
NKAPL	C6orf194	31096178;27460766;26297123;24972756;23437227;22037552
SATB2		34184026;33319920;31176952;31162297;30726206;30441263;30040823;27897969;27762073;27061659;22521361
VARS2	VARS2L, VARSL	28238293
RAD9B
CNTN4		33542194;29540662;29503163;28064060;27995817;27668389;27052956;26958094;26257835;26198764;24764060;23922650
CPEB1
MUSTN1
KIAA1549
KCTD13		31402430;31197948;28965845;27668412;26391891;25937446;25695269
TMED4
KDM4A	JMJD2, JMJD2A
ELL3
ZNF276	ZFP276
SPCS1		30909231
ATF6B	CREBL1	32504404
NSUN6	NOPD1, ARL5B-AS1
CRHR1	CRHR	33169155;29523295;29511121;27629369;27067015;26689393;26474449;23198596;21810631;18838498
SLCO4C1
SLCO6A1		29372809;26861727
ZNF322	ZNF489, ZNF388, HCG12, ZNF322A
TTC12
TRMT61A	C14orf172
DND1
CILP2
GLYCTK		29947131
PLEKHO1
KANSL1	KIAA1267
SPATS2L		29136250
CSNK2B		30705251;30446647;29483533
ANKS1B		29179725;28332719;26085624;19721433
TTC14
YJEFN3
ANKRD45
GMIP
GLT8D1		32606422;30446647;29483533;28720891;24373612
GSX2
DNAJB7
SMDT1	C22orf32
KLHL20
GLB1L2
MARS2
CTNND1	CTNND
TMEM219
FAM49B
ANKRD44
FAM57B
ZNF664	ZNF176
ENOX1		27164557
MAP7D1	PARCC1, RPRC1
DNAJC11
TBC1D15
NT5DC2		31279527
COQ10B
OGFOD2		33070109;32425817
WDR73
CYP17A1	CYP17
WDR55
AMBRA1		32425817;31687209;31096178;30915711;27269905;23551272;21747397
TCTN1
SETD6
MAP9
RBFA	C18orf22
PQLC1
ZCCHC7
CYP2D6	CYP2DL1, CYP2D7P2, CYP2D7BP, CYP2D8P2, CYP2D7AP	34335273;28520368;33663326;33535976;33514751;33400943;33378980;33336447;33284338;32969762;32682874;32250470;32226396;32086104;32047265;31520576;31453772;31340894;30864366;30479825;30281999;30093744;29921201;29472872;28696411;28692863;28520384;28520378;28515818;28340122;27469238;27021090;29749897;26462458;26282453;25483343;24595968;24589909;24151799;23870808;23609388;23606027;22592207;21265934;211…
MSANTD2	C11orf61
C16orf92
RFTN2	C2orf11
ZMAT2
TSNARE1		32066673;31548722;31336035;29373732;27668389;25471352;24166486
SPATA33	C16orf55
PPM1M
HARBI1	C11orf77
ZSCAN29	ZNF690
TYW5	C2orf60
C12orf65		32425817;27858754
LACC1	C13orf31
C2orf69
C1orf216
DAXX		27733539;26812044;25738424;22457755;17553960
INO80E	CCDC95	32425817
CXXC5
HYI
DCC		33933350;33520982;32606422;32413284;30542400;30341038;29187730;29136250;27055860;24861518;23981041;23738838;22418395;19788579;18932228;18005074;15534618
DDAH2
GOLGA6L4
DDR1	NTRK4, PTK3A, NEP, CAK, EDDR1	34323026;31920096;30597424;28259861;20380825;18836851;17440435
ASPHD1
RCOR2
ZNF852
CRELD2		29024729
HVCN1
ZBTB9
WBP2NL
SPATA2L	C16orf76
DGKI		30985063;19065143
DGKZ		31087244;27269905;21747397
GDPD3
RILPL2
TMCO6
WDR82	TMEM113
SPPL2C
CKAP5
ZNF592	SCAR5
TRANK1		33737391;31336035;31096178;29541150;29373732;28166306;25194313;24280982
PPIP5K1	HISPPD2A
ZNF536		31649580;30929901
ATG2A
SZT2	C1orf84, KIAA0467
KLHL21
DENND4B	KIAA0476
LRRC37A
ATG13	KIAA0652
ARHGAP44
DDHD2	SAMWD1	33462483;32366953
DLX1		28321286;27769567;26972474;26575220;26380821;22841514;20436929;19816534;18384059;12963668
MAU2	KIAA0892
DLX2		29156684;22910687;20436929;19018235
PRR12	KIAA1205
HEATR5B
ZSWIM6		34054439;28433741
APH1A		27337794;18626010
CCDC92
MACROD1		33578760
MED19
DOC2A		20503337;20489179
THOC7
GNL3		31723243;29947131
GATAD2A		32934226;32425817;31811028;30040823;29540662;27762073
DPEP1
LPCAT4	AYTL3, AGPAT7
PBRM1		32066673;31723243;29523295;27142060;25858580;23967141;25505659;22560537;21946175;21037240
DPYD		31336035;29373732;28632202;27913161;25434007;24556472;23042115
FAM216A	C12orf24
GPN3	ATPBD1C
DRD2		34331971;34212819;34054130;33858192;33686213;33485878;33378980;33285233;33213551;33187731;33043160;32931693;32790988;32764574;32584548;32565876;32420660;32383805;32303037;32269465;32250470;32086104;31959776;31889426;31811028;31782106;31768374;31766499;31557839;31522868;31520576;31340894;31228641;31180069;31176829;31056781;31054090;30967134;30687136;30657260;30623492;30604007;30546022;30528973;304…
SEMA3G
SCAF1
TSSK6
EMB		32213169
DNAJC19
SPHKAP		30285260
PPTC7
TMX2	TXNDC14
GATAD2B
TGM7
HAPLN4		32583466;20950796
LPAR2	EDG4
CKMT1A	CKMT1
ADAL		26156500
EEF1A2	STNL, STN
AGER		27641663
SERINC4
EFNA5	EPLG7	17826036;16434481
IGSF9B		28786528;26575220
ARL17B	ARL17
AGPAT1
AGO1	EIF2C1	27995975;23015298
C12orf76
EPHA5
ERBB4		34246770;33871014;33854034;32690068;32546684;32531902;32354758;32117963;32096126;31629007;31388929;30738182;30590426;30574102;30513516;30498032;30329159;30312963;30120408;30008602;29844389;29740596;29628188;29480208;29463705;29317193;29264769;29163244;28993723;28892072;28727685;28675393;28667174;28646138;28608461;28425244;28394697;28384043;28338897;28322273;28225484;28074037;27989735;27847649;277…
HYKK	AGPHD1	22241472
ETF1	SUP45L1, ERF1, ERF	33367491
AIF1		24485715
F2		34058653;33762974;33628026;33595068;33302919;31299274;28365388;28167336;26540403;26068729;23583772;23470289;21849535;18001149;11865563;9564683
FANCA	FACA, FANCH
FES		34349683;33675500;33658499;33654399;33373836;33133161;32903317;32748316;32499887;32425817;31876034;31849731;31761472;31024366;30761026;30738913;30240822;29730395;29730044;29691943;29108272;28822801;28399440;28234206;27668551;27613506;27086212;24444409;22445279;18523895
FGFR1	FLT2, KAL2	33005129;31096178;30446636;30209658;28270751;28094170;26972474;25503065;25256022;23542694;23231877;20615089;19204725;18552348;18068248;17893707;16861106;16524369
FHIT		33133133;22675514
BTBD18
SMIM4	C3orf78
FLOT1
FOXP1		33065217;28540026;27604177;26460480;22521361
TRIM39-RPP21
AKT3		31522868;29942251;28467426;28442992;25807342
ALAS1	ALAS3, ALAS	31194888;30948194
MUC22
ABCB1	PGY1, MDR1, CLCS	34335273;34284140;33400943;33378980;32682874;32250470;32198935;32070304;31896438;31453772;30864366;30016952;29668471;29636286;29620694;29191720;28919802;28696411;28597291;28429622;27043126;26948503;26718955;26282453;26076775;25714447;25563806;24918524;24589909;24240480;23609388;23606027;22910404;22909202;22120873;21894153;21364332;21192135;21148022;21142916;20195292;20143052;20060871;18806696;187…
ANKRD63
FXR1		33866994;33863995;32893934;30687136;30087606;29706865;28240266;26963595;26612855
GALNT2
ALDOA		28382934
ALMS1		29483533
GPM6A	GPM6	32848694;29540662;27793698;25242528;18163405
UBE2Q2L
GRIN2A	NMDAR2A	33942662;33242253;33237434;33032807;33025395;32560962;32473191;31892408;31807283;31299220;31228641;30705251;30664045;29958946;29680575;29520222;29317596;29024713;28694195;27061659;26829109;26380821;26257337;26198764;25958346;25904555;25869805;25224260;23637704;23226551;22195173;21919190;22833210;20659557;20060416;17982252;17329232;17011703;16476413;16266783;15952869;15774266;12809987;12724619;110…
GRM3		33965197;33686213;33319854;33256444;32203495;31340894;29042896;28786982;28659829;28655286;28108498;27296644;27130562;26187343;25950516;25914064;25848280;25414651;25209194;25150943;25096017;24844177;24765068;24758191;24680030;24631392;24498053;22728822;21886583;21557953;21344500;21281445;20675101;20638435;20132315;20060416;19482054;26953749;19451915;19439994;19403271;19132332;19125103;18979923;187…
PDIA3	GRP58	29888229
GTF2H4
HIST1H1A	H1F1
HIST1H1C	H1F2
HIST1H1E	H1F4	25048004
HIST1H1B	H1F5	32606422;24365204
HIST1H1T	H1FT
HIST1H2AI	H2AFC
HIST1H2AK	H2AFD
HIST1H2AJ	H2AFE
HIST1H2AL	H2AFI
HIST1H2AC	H2AFL
HIST1H2AB	H2AFM
HIST1H2AM	H2AFN
HIST1H2AG	H2AFP
HIST1H2BD	H2BFB	31212010;23904455
HIST1H2BL	H2BFC
HIST1H2BN	H2BFD	32606422
HIST1H2BM	H2BFE
HIST1H2BB	H2BFF
HIST1H2BI	H2BFK
HIST1H2BC	H2BFL	23904455
HIST1H2BO	H2BFN
HIST1H2BJ	H2BFR	22488895;20457675
HIST1H3A	H3FA
HIST1H3C	H3FC
HIST1H3I	H3FF
HIST1H3G	H3FH
HIST1H3J	H3FJ
HIST1H3H	H3FK
HIST1H3B	H3FL
HIST1H4A	H4FA
HIST1H4K	H4FD	23904455
HIST1H4J	H4FE
HIST1H4C	H4FG
HIST1H4H	H4FH
HIST1H4B	H4FI
HIST1H4L	H4FK	32606422
HIST1H4I	H4FM
HARS	USH3B	33350444;32961824;28442424;25681384;19380152
HARS2	HARSL
HCN1	BCNG1	31596458;29375299;25869805
HFE		21643746
HIRIP3
HSPE1-MOB4
HLA-A		32697037;31310798;26674772;26218850;25728236;24943592;23395714;23083632;23051162;21459456;18786593;19742184;16960807;16786814;11920855;11163540;10402511;8840390;8272443;3346146;6585231;6186747;7327153;690474;850917
HLA-B	AS	34083506;32697037;32066683;31570195;31310798;30767710;29528898;28560257;27759212;23395714;23177929;23051162;22004985;21459456;20379378;19742184;18552348;16960807;14574404;10402512;8272443;7327153;850917
HLA-C	HLA-JY3, D6S204, PSORS1	32697037;32066683;31310798;28560257;26674772;26160200;24365204;23177929;22883433;20868635;15894402;10402512;8272443;6186747
HLA-DMA
ANK3		33643553;32640307;31945448;31813652;31553412;31096178;30504823;30312963;30297702;29541150;28411148;27811378;26682468;26227746;25897833;25858580;25842846;25477722;25414627;25374361;25194313;24914473;24821222;24809399;24461634;24361380;24143106;24016415;23820096;23796624;23727316;23390136;23109352;22865819;22521361;21972176;21946175;21926974;21893642;21767209;21702894;21037240;20185149;19521722;193…
HLA-DQA1	HLA-DQA	31425724;31310798;31175266;28855605;26462458;24284030;23664640;22792057
HLA-DQA2	HLA-DXA	26674772
HLA-DQB1	HLA-DQB	33846298;31310798;30767710;29528898;28182345;27400856;25971824;23664640;23177929;21336863;20868635;15149287;11423178;11281944;9516671;9050131;8942447;8929760;8435383
HLA-DRA	HLA-DRA1	26160200
HLA-DRB1	HLA-DR1B	32697037;31310798;29680514;28182345;26998349;26674772;26462458;26193828;25971824;23664640;23177929;23053058;22121859;21649858;18552348;16223876;11920855;10327913;9713902;9713901;8942447
HLA-F		24888570;12555235;9753614
HMGN4	HMG17L3
PRMT1	HRMT1L2
HSPA1A	HSPA1	33662529;30342847;28218788;27776076;24345775;23893339;21483481;19439993;18299791;17568569;15963589
HSPA1B		33662529;32015459;31642026;30342847;23893339;22832404;19439993;18552348;18299791;17568569;15963589;15511631
HSPA1L		30342847;23893339;19439993;18299791;15963589
HSPA9	HSPA9B
HSPD1	SPG13	27242348
HSPE1
IER3		30352621
AP3B2
ABCC8	SUR, HRINS
IK		23703525
IREB2		34182925
IRF3		25843157;24688771
ITIH1		34145405;32066673;31498969;25136889;21926972
ITIH3		32712163;32066673;31945448;27396837;27318676;26206863;25414627;25136889;24618187;24461634;24373612;22614287;21926974;21926972
ITIH4	ITIHL1	32905914;32066673;30195780;29947131;29136250;26991396;25136889;24373612;21926974;21926972
ITPR3		27610074;21211516
JTB
KCNB1		32606422;27061659;26240432
KCNG2		30118972
KCNJ13		28344592
KCNN3		20933057;16393881;16086287;15389773;12960745;12898569;12808432;12497613;12007452;11501944;11395478;11331374;11311923;11121173;10813808;10402501;10395218;10395215;10196711;9866821
KLC1	KNS2	32170143;30820025
KIFC1	KNSL2
LRP4		21423430
LTA	TNFB	32628676;30627222;28476335;26114114;17029750;12706109;12648734
LY6H		32686737;22096516
ARHGAP1
MAD1L1		33973063;33350444;31906708;31498969;29373732;28884721;27184339;26851141;26528791;26193471;24556472;24280982
MAN2A1	MANA2	32377000;26242244
MAP1A	MAP1L	27239468;21383861;17346882;12812986
MAPK3	PRKM3	33246552;32853652;32425817;30705251;29632383;28965845;27402753;26836412;25048004
MAPK7	PRKM7
MAPT	DDPAC, MAPTL	32599581;32100139;31504236;31119452;27287230;27067015;23951236;20708332;18342564;18163405
MDK	NEGF2	29391390;21747397
MFAP1
MFAP4
ARPC3		32726629
MICB		31504236;28855605;28560257;20138739;18552348;17561376
MMP16	C8orf57	29540662;29373732;29163023;27481827;26596365;24160291
MOG		33133161;31801687;29564992;25539505;24095895;23032943;22675524;19447584;17291372;15660663;15653272;15303102
MPHOSPH9		32425817
MPL		30026462;28255578
MSH5		26324334
MSRA		31775527;24735585;23423242;21679298;18506707
NAB2		29520222;20633309
NAGA		34376824;33931730;31174177
NDUFA2		30142370
NDUFA6		33931730
NEU1	NEU	33005129;29333258;29028592;16460698
NGEF		31498969
NGF	NGFB	34182925;34149793;32569620;32478952;32330592;32051620;31812959;31037515;30384401;30269004;30218672;29782958;29680514;27618303;26852601;26666204;26410934;26212897;26130821;25920483;25191916;26675984;24688456;24292945;24055909;23770287;23047241;22539856;22288409;21211516;20479754;20066808;20059802;19713082;19672227;19579000;18638525;18473918;18028338;17942237;17715210;17664024;17418909;17142008;165…
NMB		20512377
CNOT1	NOT1
NOTCH4	INT3	32900838;32646407;32212948;30705251;29372809;28560257;27318676;26605328;26282453;25529856;25287876;25142293;24132896;23894747;23395714;23212060;23053058;22488909;21987052;21085055;20954426;20832056;20457675;18195713;17192952;17054719;16969274;16894623;16632332;16538185;16378929;15820317;15653273;15384085;15211628;15115916;15091315;15009827;14755442;14732589;14729256;12873802;12782960;12648276;126…
NRGN		33270377;33032807;31861040;30953482;29880715;29372809;29153599;28924186;28389239;28122240;27287230;26828755;25858580;25739323;24686180;24386483;24098564;23903071;25314742;25505659;22856365;22499782;22461181;22306195;22253779;21946175;21799211;21791550;21538840;21037240;20934321;20673877;20600464;20485477;20457675;19571808;17140601
NRIP1		29372809
NRM
NSF		30517887;26856328;26474449;26005852;25972187;25363195;23954924;23064108;20571483;20138128;20096092;19451863;18347838;18077426;16165270;15121238;11403936
NT5C2	NT5B	32425817;31498969;30362044;27901213;27759212;27424800;27401531;27004590;25414627;24160291;23894747
NUDT1	MTH1
ATP2A2	ATP2B, DAR	34104969;30345710;29214423;29166564;27106560;25258690;25213221;24260782;19250991;12670038;11377748;10441324
OPCML		34203377;31577955;29434535;24686180;22154595;21833655
OR2H1	OR2H6, OR2H8
OR2H2
OR2J2
OR2J3
OR2W1
FURIN	PCSK3, FUR, PACE	34159505;33481009;33343624;32792264;32425817;32392183;32138755;31548722;31538360;31190057;30189290;29499969;28516910;28368091;28217082;27668389;24807792;22228006;18021384;17585592;17549063;15300358;11453260;11129299;10719147;10448192;10023497;9005343;4041685
ATP6V1G2	ATP6G, ATP6G2
PBX2
PCBP2
PCCB		28111843
PCDH7		30883267;30381832;29503163;24614497;21173574
PCDHA1
PCDHA10	CNRS8
PCDHA11	CNRS7
PCDHA12
PCDHA13	CNRS5
PCDHA2
PCDHA3		33756103
PCDHA4
PCDHA5	CNRS6
PCDHA6	CNRS2
PCDHA7	CNRS4	32398722;32366953
PCDHA8		32366953
PCDHA9
PCDHAC1
CHMP1A	PRSM1, PCOLN3
MRPS30	PDCD9
PDE4D	DPDE3	32220620;31138891;30308413;29142105;24815749;23587879;23241943;21833500;19300510;19251251;18983980;18060387;17519386;15170462
PHF1
PLCB2
PLCL1	PLCE
PLCL2	PLCE2
B3GAT1	CD57, LEU7	32377000;31844974;20950796;18552348;12874601
POU5F1	OTF3
PPP1CC
PPP2R3A	PPP2R3
PPP2R5B
PPP4C
PPT2
PRKD1	PRKCM
PRKD3	PRKCN	26482417
BAG5		32170143
ADGRB3	BAI3	34293414;18628273
PRRG2
PRSS16		32626976;22488895;22384243
BAK1	CDN1
PSMD6
PTGIS
TWF2	PTK9L
PTPRF	LAR	33679334;27812321;27225731;25757715;19467332
RAB13		21502952
RGL2	RAB2L
RANGAP1	SD	34273149;34009292;33963865;33823684;33783301;33745319;33688928;33633607;33527565;33263727;33192706;33042277;33037178;32950620;32857162;32802953;32573985;32530472;32420523;32392557;32256073;32234106;32223276;32212948;32043238;31927303;31744751;31722018;31596458;31553412;31429909;31268507;31250787;30969333;30916714;30810050;30649180;30620405;30574748;30422257;30405395;30371642;30304337;30227840;301…
RERE	ATN1L	33973063;33417599;32201043;31910432;27762073
TRIM27	RFP	33327938
LOC730159
C2orf47
C2orf82
TMEM110-MUSTN1
TMEM110
LRRC16A
LOC554223
DPCR1
C6orf25
C6orf10
FTSJ2
DFNA5
PPAPDC1B
WHSC1L1
C10orf32
C11orf31
PCNXL3
SETD8
FAM109B
eDESE:dist
Gene Symbol	synonym	PubMed IDs
RGS6		31844974
PCGF3	RNF3
SDCCAG8		32099098;31868218;27759212;26193471;25284466;25088364;22614287
BNIP3L		32393399
ST3GAL3	SIAT6, MRT12	32366953;30339835
SLC32A1	VIAAT	32116566;22968646
SRPK2
BTN1A1	BTN	31068771
BTN2A1
NEK4	STK2	33772305;32066673;31723243;28240266;25136889;21926972
BTN3A3		25243493
TKT
SMG6-IT1	C17orf6
TRPC4
UCN
ZNF204P	ZNF204, ZNF315P
RBMS3		33130294
BRINP2	FAM5B
CA8	CALS
CACNA1C	CCHL1A1, CACNL1A1	34210021;34035470;34015490;33938268;33829152;33686213;33597718;33139710;32853652;32770953;32640307;32455122;32203495;32194626;31997405;31953239;31945448;31910256;34046650;31862418;31805042;31712549;31176952;31076262;31061683;31033230;30902660;30705251;30643788;30607529;30441263;30308413;30304534;30268820;30267149;30176250;30124797;30100087;30079586;29800644;29773754;29739816;29599094;29541152;295…
CACNA1I		34015490;32638069;32066662;29308060;28725167;27756899;26602589;26136667;25869805
POM121L2		23894747
CACNB2	MYSB, CACNLB2	34273149;32451840;31945448;30308413;29308060;28659829;27837920;26136667;25966706;25869805;25414627;24979789;24901509;24618187;23453885
CNOT7	CAF1
IFT81	CDV1
VPS29		32398722
VPS45	VPS45B, VPS45A
ZEB2	ZFHX1B	26972474;26654950;24058414
LRRC4		29949768;19467332
CCNB2
PPP1R16B
PAK6
SFXN5
TAOK2		33246552;33067994;32320645;28065648
SP7
ESAM		27242348
HCG11
CDK5R1
CENPL	C1orf155
RNF38
MPP6
ZNF365		21853134
RBFOX1		33973063;31294817;30597088;30001398;28431800;27164557;26500751;22952857
BANK1		33130294
SEC61A1
YPEL4
NDFIP2		33159203
GUSBP2	SMAC3L2, GUSBL1
TBC1D5
NPAS3		33758288;30089789;28499489;28141710;27867938;27782878;27096574;25982957;25784871;24674381;24218632;22228753;21709683;20713499;20466522;19073419;19073416;18521090;18317462;17468935;16172381;15924306;15347806;12746393
CHRNA3		33324248;30202994;29879020;29228394;26054357;25906356;24113126;20393456
PLK2
ADAM22		29520216
SOX2-OT	SOX2OT	33294436;29054485
SLC39A8		33608496;32753748;32425817;32377000;31533672;31521203;30696806;30649180;28557351;27492617;27182965;30090406;26006263;22078303
CLU	CLI, APOJ	30705251;30599442;27242348;20738160
CMAHP	CMAH
RWDD2A	RWDD2
CARMIL1	LRRC16, LRRC16A
SATB2		34184026;33319920;31176952;31162297;30726206;30441263;30040823;27897969;27762073;27061659;22521361
ZNF804A	C2orf10	34412503;34364876;34055077;33866919;33712377;33686213;33446247;33303946;32626976;32544854;32059228;31464994;31336035;31294817;31193559;31190057;31122238;31076262;30962687;30852803;30626913;30597088;30079586;29730826;29599094;29527501;29373732;29372809;29260453;29257977;29247760;29112096;29055568;28931092;28924186;28883732;28798405;28619252;28544350;28289284;28120939;28078547;27837918;27801893;277…
LINC00862	C1orf98, SMIM16	27878761
MUSTN1
CPNE7
SLCO6A1		29372809;26861727
MIGA2	C9orf54, FAM73B
ZNF491
B9D1
NCAN	CSPG3	33070392;32583466;29541150;27853371;25858580;25801500;25220293;23795679;23663951;23198940;22952076;22497794;21946175;20950796
GSX2
PLPP5	PPAPDC1B
CTNND1	CTNND
C3orf49
MAP7D1	PARCC1, RPRC1
FANCI	KIAA1794
TBC1D15
FAM222A	C12orf34
CYP17A1	CYP17
AMBRA1		32425817;31687209;31096178;30915711;27269905;23551272;21747397
SETD6
AGBL5
CYP2D8P	CYP2DP1, CYP2D8P1
RFTN2	C2orf11
ZMAT2
TSNARE1		32066673;31548722;31336035;29373732;27668389;25471352;24166486
C2orf69
C1orf216
RCOR2
LINC00634
FAM178B
NAA11	ARD1B
DGKI		30985063;19065143
DGKZ		31087244;27269905;21747397
ZNF536		31649580;30929901
PLCH2	PLCL4
DENND4B	KIAA0476
ARHGAP44
DLX1		28321286;27769567;26972474;26575220;26380821;22841514;20436929;19816534;18384059;12963668
ZSWIM6		34054439;28433741
DOC2A		20503337;20489179
HECW2
GATAD2A		32934226;32425817;31811028;30040823;29540662;27762073
LPCAT4	AYTL3, AGPAT7
DPP4	CD26, ADCP2	27242348;26988064;19002140
DPYD		31336035;29373732;28632202;27913161;25434007;24556472;23042115
GPN3	ATPBD1C
DRD2		34331971;34212819;34054130;33858192;33686213;33485878;33378980;33285233;33213551;33187731;33043160;32931693;32790988;32764574;32584548;32565876;32420660;32383805;32303037;32269465;32250470;32086104;31959776;31889426;31811028;31782106;31768374;31766499;31557839;31522868;31520576;31340894;31228641;31180069;31176829;31056781;31054090;30967134;30687136;30657260;30623492;30604007;30546022;30528973;304…
EXOC4	SEC8L1	26384369;19379523
SCAF1
TSSK6
ADAL		26156500
EEF1A2	STNL, STN
LINC00051	C8orf43, NCRNA00051
EFNA5	EPLG7	17826036;16434481
IGSF9B		28786528;26575220
SNORC	C2orf82
C12orf76
ERBB4		34412503;34393751;34246770;33871014;33854034;32690068;32546684;32531902;32354758;32117963;32096126;31629007;31388929;30738182;30590426;30574102;30513516;30498032;30329159;30312963;30120408;30008602;29844389;29740596;29628188;29480208;29463705;29317193;29264769;29163244;28993723;28892072;28727685;28675393;28667174;28646138;28608461;28425244;28394697;28384043;28338897;28322273;28225484;28074037;279…
FHIT		33133133;22675514
RPL32P31
FOLH1	FOLH	33256444;23467813;22021659
FOXP1		33065217;28540026;27604177;26460480;22521361
AKT3		31522868;29942251;28467426;28442992;25807342
GALNT2
MIR4688
MIR137HG		33403596;31409837;30618607;29635364;26836412;26123324;25395183;23683160
PFN1P11
RNA5SP272	RN5S272
RNA5SP366	RN5S366
LINC00502
MAPT-IT1
GPM6A	GPM6	32848694;29540662;27793698;25242528;18163405
SERBP1P3
MARCKSL1P1
RN7SKP135
GRM3		33965197;33686213;33319854;33256444;32203495;31340894;29042896;28786982;28659829;28655286;28108498;27296644;27130562;26187343;25950516;25914064;25848280;25414651;25209194;25150943;25096017;24844177;24765068;24758191;24680030;24631392;24498053;22728822;21886583;21557953;21344500;21281445;20675101;20638435;20132315;20060416;19482054;26953749;19451915;19439994;19403271;19132332;19125103;18979923;187…
HIST1H2BJ	H2BFR	22488895;20457675
HIST1H3D	H3FB
RNU6-1001P
HCN1	BCNG1	31596458;29375299;25869805
MEF2C-AS1
BORCS7-ASMT	C10orf32-ASMT
LINC01122
MYT1L-AS1
OVOL1-AS1
YWHAEP4
IQANK1
ABCB9		32425817;28552197
EP300-AS1
LINC01360
LINC01415
LINC01470
LINC01539
ACTG1P22
LINC01608
SNORA114
RPL12P47
LINC01648
HSPA9	HSPA9B
LINC01672
LINC01929
FOXN2	HTLF
LINC02033
LINC02050
CXXC5-AS1
LINC02326
LINC02551
ZKSCAN7-AS1
AP3B2
ABCC8	SUR, HRINS
ITIH1		34145405;32066673;31498969;25136889;21926972
ITIH3		32712163;32066673;31945448;27396837;27318676;26206863;25414627;25136889;24618187;24461634;24373612;22614287;21926974;21926972
ITIH4	ITIHL1	32905914;32066673;30195780;29947131;29136250;26991396;25136889;24373612;21926974;21926972
KCNG2		30118972
KCNJ13		28344592
KCNS1
KLC1	KNS2	32170143;30820025
LRP1	APR, A2MR, IGFBP3R1, IGFBP-3R	34174581;32399472;31094488;29720671;26666178;23425335;22191421
MAD1L1		33973063;33350444;31906708;31498969;29373732;28884721;27184339;26851141;26528791;26193471;24556472;24280982
MAN2A2
MAP1A	MAP1L	27239468;21383861;17346882;12812986
ARL3		31840934;27922604
MCRS1
MFAP3
ARPC3		32726629
MSRA		31775527;24735585;23423242;21679298;18506707
NGF	NGFB	34182925;34149793;32569620;32478952;32330592;32051620;31812959;31037515;30384401;30269004;30218672;29782958;29680514;27618303;26852601;26666204;26410934;26212897;26130821;25920483;25191916;26675984;24688456;24292945;24055909;23770287;23047241;22539856;22288409;21211516;20479754;20066808;20059802;19713082;19672227;19579000;18638525;18473918;18028338;17942237;17715210;17664024;17418909;17142008;165…
NMB		20512377
NRAS		29745862
NRGN		33270377;33032807;31861040;30953482;29880715;29372809;29153599;28924186;28389239;28122240;27287230;26828755;25858580;25739323;24686180;24386483;24098564;23903071;25314742;25505659;22856365;22499782;22461181;22306195;22253779;21946175;21799211;21791550;21538840;21037240;20934321;20673877;20600464;20485477;20457675;19571808;17140601
NRIP1		29372809
NXPH4
ATP2A2	ATP2B, DAR	34104969;30345710;29214423;29166564;27106560;25258690;25213221;24260782;19250991;12670038;11377748;10441324
OPRD1		30118972;25418810;24479196
FURIN	PCSK3, FUR, PACE	34159505;33481009;33343624;32792264;32425817;32392183;32138755;31548722;31538360;31190057;30189290;29499969;28516910;28368091;28217082;27668389;24807792;22228006;18021384;17585592;17549063;15300358;11453260;11129299;10719147;10448192;10023497;9005343;4041685
PCCB		28111843
PCDH7		30883267;30381832;29503163;24614497;21173574
PDE4B	DPDE4	32266715;31721208;31398428;31368871;31176952;30441263;30308413;30118782;30008190;29142105;27468165;27239468;26272049;26164821;25926551;25853062;25769842;25546171;22693343;22384243;22160351;21876540;21853134;21833500;21376063;21195721;22832604;22832524;20436352;20222156;19632097;19350560;19300510;19251251;19225952;20397618;18983980;18829870;18785206;18497105;18394866;18329668;18090323;18060387;179…
PDE4D	DPDE3	32220620;31138891;30308413;29142105;24815749;23587879;23241943;21833500;19300510;19251251;18983980;18060387;17519386;15170462
PLCL2	PLCE2
B3GAT1	CD57, LEU7	32377000;31844974;20950796;18552348;12874601
PPIAP14	PPIP4
PRKG1	PRKGR1B, PRKG1B	23922650;22678782
EIF2AK2	PRKR	26485547;23036922
ADGRB3	BAI3	34293414;18628273

## Sheet: supplementary file 1d
supplementary file 1d: Tissue significances generated by eDESE:dist based on the gene-level and isoform-level expression profiles.
Gene-level					Isoform-level
TissueName	RobustRegressionZ-P value	AveragedLog(p)			TissueName	RobustRegressionZ-P value	AveragedLog(p)
Brain-FrontalCortexBA9	1.3e-17	16.9001			Brain-FrontalCortexBA9	3.3e-23	22.4862
Brain-AnteriorcingulatecortexBA24	2.4e-17	16.6135			Brain-AnteriorcingulatecortexBA24	3.5e-22	21.4602
Brain-Cortex	1.6e-16	15.7993			Brain-Cortex	4e-22	21.3981
Brain-Hippocampus	1.9e-13	12.7214			Brain-Hippocampus	2.1e-19	18.674
Brain-Caudatebasalganglia	5.8e-13	12.2375			Brain-Amygdala	2.6e-18	17.5811
Brain-Putamenbasalganglia	6.5e-13	12.1892			Brain-Nucleusaccumbensbasalganglia	8.4e-18	17.078
Brain-Amygdala	1.4e-12	11.8587			Brain-Putamenbasalganglia	8.6e-18	17.0668
Brain-Nucleusaccumbensbasalganglia	5.6e-12	11.2481			Brain-Caudatebasalganglia	4.9e-17	16.307
Brain-Substantianigra	2.4e-10	9.61401			Brain-Hypothalamus	4.4e-16	15.3591
Brain-Hypothalamus	4.3e-10	9.37031			Brain-CerebellarHemisphere	2e-15	14.7027
Brain-CerebellarHemisphere	7.7e-09	8.11381			Brain-Substantianigra	2.5e-15	14.6008
Brain-Cerebellum	7.4e-08	7.12899			Brain-Cerebellum	6.4e-15	14.1929
Brain-Spinalcordcervicalc-1	3.3e-07	6.47702			Brain-Spinalcordcervicalc-1	9.9e-12	11.0052
Artery-Tibial	0.1	0.998716			AdrenalGland	4.7e-05	4.32528
AdrenalGland	0.15	0.826613			Heart-AtrialAppendage	0.00029	3.53678
Artery-Coronary	0.17	0.775087			Colon-Sigmoid	0.00037	3.43407
Heart-AtrialAppendage	0.27	0.571172			Testis	0.00048	3.32161
Testis	0.29	0.532129			Cells-Culturedfibroblasts	0.0028	2.54718
Nerve-Tibial	0.3	0.521439			Artery-Coronary	0.0041	2.38263
Artery-Aorta	0.34	0.466591			Esophagus-GastroesophagealJunction	0.008	2.0948
Spleen	0.44	0.357315			Muscle-Skeletal	0.016	1.79986
Muscle-Skeletal	0.54	0.268411			Cervix-Endocervix	0.017	1.77651
Cells-Culturedfibroblasts	0.61	0.216573			Artery-Tibial	0.017	1.76572
Colon-Sigmoid	0.64	0.192839			Esophagus-Muscularis	0.018	1.75606
Cervix-Endocervix	0.68	0.166932			Artery-Aorta	0.019	1.73236
Heart-LeftVentricle	0.71	0.151076			Spleen	0.019	1.7237
Cells-EBV-transformedlymphocytes	0.8	0.0968694			Heart-LeftVentricle	0.036	1.4383
Cervix-Ectocervix	0.83	0.0794301			Cervix-Ectocervix	0.046	1.3391
Colon-Transverse	0.86	0.0671335			Cells-EBV-transformedlymphocytes	0.055	1.25952
SmallIntestine-TerminalIleum	0.86	0.0660245			Thyroid	0.066	1.18302
Thyroid	0.87	0.0606272			Uterus	0.072	1.14437
Breast-MammaryTissue	0.89	0.0489562			Nerve-Tibial	0.075	1.12707
Adipose-Subcutaneous	0.91	0.0416446			Colon-Transverse	0.086	1.06759
Vagina	0.93	0.0337566			Vagina	0.088	1.05579
Esophagus-Muscularis	0.93	0.0311225			Kidney-Cortex	0.1	0.989996
Esophagus-GastroesophagealJunction	0.93	0.0309725			Bladder	0.11	0.971939
Kidney-Medulla	0.94	0.0260093			Kidney-Medulla	0.12	0.912265
Uterus	0.94	0.0248271			Prostate	0.16	0.800564
Kidney-Cortex	0.94	0.0246367			Adipose-Subcutaneous	0.17	0.773201
Adipose-VisceralOmentum	0.96	0.0192066			FallopianTube	0.19	0.721766
Lung	0.96	0.0170505			SmallIntestine-TerminalIleum	0.2	0.69111
Bladder	0.96	0.0165408			Adipose-VisceralOmentum	0.23	0.637073
Ovary	0.98	0.00887506			Ovary	0.28	0.549116
FallopianTube	0.99	0.00448497			Breast-MammaryTissue	0.37	0.434548
Prostate	1	0.00212689			Lung	0.59	0.230459
MinorSalivaryGland	1	0.000601143			Liver	0.68	0.164612
Liver	1	0.00035644			MinorSalivaryGland	0.7	0.153606
Skin-SunExposedLowerleg	1	0.000304902			Esophagus-Mucosa	0.83	0.079317
Esophagus-Mucosa	1	7.55906e-05			Skin-SunExposedLowerleg	0.9	0.0447667
Skin-NotSunExposedSuprapubic	1	3.83581e-05			Skin-NotSunExposedSuprapubic	0.94	0.0266952

## Sheet: supplementary file 1e
supplementary file 1e: Tissue significances generated by eDESE:gene/isoform using the gene-level and isoform-level eQTLs of Muscle Skeletal and Skin Sun Exposed Lower Leg.
Skin Sun Exposed Lower Leg
Gene-level eQTLs				Isoform-level eQTLs
	RobustRegressionZ	AveragedLog(p)		TissueName	RobustRegressionZ	AveragedLog(p)
TissueName	2.3e-07	6.63833		Artery-Coronary	9.1e-09	8.03995
Esophagus-GastroesophagealJunction	8e-07	6.09434		Artery-Aorta	1.8e-06	5.74981
Uterus	1.1e-06	5.9402		AdrenalGland	0.00019	3.71012
Esophagus-Muscularis	4.3e-05	4.36524		Cervix-Endocervix	0.0003	3.52493
Colon-Sigmoid	0.0018	2.73854		Adipose-VisceralOmentum	0.00034	3.46499
Cervix-Endocervix	0.0027	2.56231		Thyroid	0.0015	2.81659
Artery-Coronary	0.0033	2.47984		Adipose-Subcutaneous	0.0015	2.81537
Artery-Tibial	0.0036	2.44052		Bladder	0.0028	2.55876
Bladder	0.0079	2.10162		Artery-Tibial	0.0034	2.46495
Artery-Aorta	0.011	1.97715		Lung	0.0097	2.01145
Cervix-Ectocervix	0.03	1.52148		Breast-MammaryTissue	0.013	1.87228
Ovary	0.033	1.47653		Heart-AtrialAppendage	0.015	1.83573
FallopianTube	0.063	1.20361		Uterus	0.018	1.75615
Brain-CerebellarHemisphere	0.076	1.11821		Nerve-Tibial	0.018	1.75295
Brain-Cerebellum	0.098	1.00946		Spleen	0.02	1.70969
Vagina	0.21	0.670793		Esophagus-Muscularis	0.025	1.60601
Nerve-Tibial	0.22	0.664075		Colon-Sigmoid	0.027	1.56258
Prostate	0.28	0.558495		Esophagus-GastroesophagealJunction	0.032	1.49854
Colon-Transverse	0.29	0.544371		Cells-Culturedfibroblasts	0.042	1.374
Thyroid	0.29	0.538134		Colon-Transverse	0.073	1.13959
Cells-Culturedfibroblasts	0.53	0.277255		Prostate	0.078	1.10963
Esophagus-Mucosa	0.6	0.219501		MinorSalivaryGland	0.16	0.787005
Brain-Caudatebasalganglia	0.66	0.183168		FallopianTube	0.19	0.717429
Heart-AtrialAppendage	0.67	0.171222		Ovary	0.2	0.689305
Skin-SunExposedLowerleg	0.69	0.161571		Liver	0.27	0.568064
MinorSalivaryGland	0.72	0.144495		Heart-LeftVentricle	0.27	0.567707
Lung	0.73	0.135631		Kidney-Cortex	0.29	0.534301
Adipose-VisceralOmentum	0.74	0.132911		Cervix-Ectocervix	0.32	0.500899
Cells-EBV-transformedlymphocytes	0.74	0.131481		SmallIntestine-TerminalIleum	0.33	0.478653
Brain-Putamenbasalganglia	0.74	0.129383		Vagina	0.39	0.413734
Brain-Substantianigra	0.74	0.128874		Testis	0.51	0.290752
Brain-Cortex	0.78	0.107545		Cells-EBV-transformedlymphocytes	0.55	0.256742
AdrenalGland	0.79	0.100624		Esophagus-Mucosa	0.68	0.168824
Heart-LeftVentricle	0.8	0.0954943		Skin-SunExposedLowerleg	0.87	0.0604064
Skin-NotSunExposedSuprapubic	0.81	0.091108		Kidney-Medulla	0.88	0.0531713
Brain-Nucleusaccumbensbasalganglia	0.82	0.0860042		Brain-Spinalcordcervicalc-1	0.89	0.0502712
Brain-FrontalCortexBA9	0.82	0.0849232		Skin-NotSunExposedSuprapubic	0.92	0.0350061
Brain-Spinalcordcervicalc-1	0.84	0.0756751		Brain-Substantianigra	0.99	0.0050967
Testis	0.85	0.0728446		Muscle-Skeletal	0.99	0.0028354
Brain-Hypothalamus	0.85	0.0723269		Brain-Putamenbasalganglia	1	0.000434485
SmallIntestine-TerminalIleum	0.85	0.0700103		Brain-Hypothalamus	1	0.000398836
Adipose-Subcutaneous	0.87	0.0616266		Brain-Cerebellum	1	0.000178507
Spleen	0.89	0.0525121		Brain-Hippocampus	1	0.000144999
Brain-AnteriorcingulatecortexBA24	0.9	0.0477083		Brain-Amygdala	1	0.000114295
Brain-Amygdala	0.9	0.0460139		Brain-AnteriorcingulatecortexBA24	1	7.22764e-05
Breast-MammaryTissue	0.91	0.0404125		Brain-Cortex	1	6.73732e-05
Kidney-Cortex	0.92	0.0367213		Brain-Caudatebasalganglia	1	5.22502e-05
Brain-Hippocampus	0.95	0.0244257		Brain-CerebellarHemisphere	1	4.21106e-05
Kidney-Medulla	0.96	0.0178864		Brain-FrontalCortexBA9	1	3.23515e-05
Muscle-Skeletal	0.99	0.00420909		Brain-Nucleusaccumbensbasalganglia	1	3.988e-06
Liver
Muscle Skeletal
Gene-level eQTLs				Isoform-level eQTLs
TissueName	RobustRegressionZ	AveragedLog(p)		TissueName	RobustRegressionZ	AveragedLog(p)
Brain-Spinalcordcervicalc-1	3.4e-08	7.47166		Cells-EBV-transformedlymphocytes	7.8e-14	13.1105
Brain-Substantianigra	3.9e-08	7.41339		Cells-Culturedfibroblasts	8.1e-07	6.09226
Brain-Amygdala	5.8e-07	6.23909		Esophagus-Mucosa	0.059	1.22637
Brain-Putamenbasalganglia	6.8e-07	6.1706		AdrenalGland	0.32	0.490172
Brain-Hippocampus	8.9e-07	6.04992		Spleen	0.41	0.385788
Brain-Hypothalamus	1.5e-06	5.83833		Testis	0.43	0.365465
Brain-Caudatebasalganglia	3e-06	5.52393		Colon-Transverse	0.51	0.293116
Brain-AnteriorcingulatecortexBA24	4.5e-06	5.34509		Muscle-Skeletal	0.52	0.283322
Brain-FrontalCortexBA9	9.4e-06	5.02872		MinorSalivaryGland	0.56	0.251077
Brain-Nucleusaccumbensbasalganglia	2.6e-05	4.58831		SmallIntestine-TerminalIleum	0.62	0.205637
Brain-Cortex	0.00018	3.74713		Adipose-VisceralOmentum	0.63	0.200637
Brain-CerebellarHemisphere	0.011	1.95977		Adipose-Subcutaneous	0.66	0.180409
Brain-Cerebellum	0.038	1.42065		Artery-Tibial	0.68	0.16938
Cells-Culturedfibroblasts	0.27	0.570835		Artery-Coronary	0.69	0.163422
Cells-EBV-transformedlymphocytes	0.38	0.419584		Liver	0.74	0.131384
Muscle-Skeletal	0.52	0.281998		Uterus	0.83	0.0807783
Colon-Sigmoid	0.58	0.237359		Skin-NotSunExposedSuprapubic	0.84	0.0765581
Esophagus-Muscularis	0.65	0.187713		Skin-SunExposedLowerleg	0.87	0.0609709
Heart-LeftVentricle	0.66	0.180346		Artery-Aorta	0.9	0.0477869
Heart-AtrialAppendage	0.79	0.101413		Vagina	0.91	0.0429072
Esophagus-GastroesophagealJunction	0.82	0.087279		Heart-LeftVentricle	0.92	0.0360806
Kidney-Medulla	0.88	0.0549497		Breast-MammaryTissue	0.93	0.0336916
Nerve-Tibial	0.88	0.0531406		Lung	0.93	0.032944
Testis	0.89	0.0486833		Bladder	0.94	0.0281919
Liver	0.9	0.0462121		Brain-Spinalcordcervicalc-1	0.94	0.0251101
Colon-Transverse	0.9	0.0452657		Heart-AtrialAppendage	0.95	0.0216344
AdrenalGland	0.95	0.0217671		Brain-Substantianigra	0.95	0.0208305
Cervix-Endocervix	0.96	0.0186574		Kidney-Cortex	0.96	0.0180389
SmallIntestine-TerminalIleum	0.97	0.0115552		Colon-Sigmoid	0.96	0.0160165
Kidney-Cortex	0.97	0.0114723		Kidney-Medulla	0.98	0.00985125
Bladder	0.98	0.00961739		Brain-Amygdala	0.98	0.00728539
Uterus	0.98	0.00845		Ovary	0.99	0.00566134
Cervix-Ectocervix	0.98	0.00812252		Brain-FrontalCortexBA9	0.99	0.00508686
Spleen	0.98	0.00752211		Nerve-Tibial	0.99	0.00452797
Artery-Tibial	0.99	0.00417125		Cervix-Endocervix	0.99	0.00416622
FallopianTube	0.99	0.00226688		FallopianTube	0.99	0.00387667
Esophagus-Mucosa	0.99	0.00217829		Cervix-Ectocervix	0.99	0.003014
Artery-Coronary	1	0.00163409		Thyroid	0.99	0.00301248
Vagina	1	0.00114842		Brain-Hippocampus	0.99	0.00290916
Thyroid	1	0.000847259		Brain-AnteriorcingulatecortexBA24	0.99	0.00251436
Ovary	1	0.000367966		Brain-Putamenbasalganglia	1	0.00197605
Prostate	1	0.000324226		Brain-Hypothalamus	1	0.00189084
Adipose-Subcutaneous	1	0.00026959		Brain-Cortex	1	0.00175484
MinorSalivaryGland	1	0.000179447		Esophagus-Muscularis	1	0.00117129
Skin-NotSunExposedSuprapubic	1	3.46167e-05		Brain-CerebellarHemisphere	1	0.00108463
Adipose-VisceralOmentum	1	1.50851e-05		Brain-Caudatebasalganglia	1	0.000864822
Skin-SunExposedLowerleg	1	1.35345e-05		Brain-Nucleusaccumbensbasalganglia	1	0.000844409
Breast-MammaryTissue	1	7.64365e-06		Esophagus-GastroesophagealJunction	1	0.000291333
Artery-Aorta	1	7.27405e-06		Brain-Cerebellum	1	9.8674e-05
Lung	1	6.02536e-07		Prostate	1	9.87511e-06

## Sheet: supplementary file 1f
supplementary file 1f: The potential susceptibility genes of schizophrenia identified by S-PrediXcan.
Brain_Anterior_cingulate_cortex	Brain_Cerebellar_Hemisphere	Brain_Frontal_Cortex_BA9	Brain_Hippocampus	Brain_Spinal_cord_cervical_c-1
HIST1H2BN	ZSCAN9	CLIC1	HIST1H2BN	HIST1H2BN
ZKSCAN4	CLIC1	ZKSCAN4	ZSCAN12	XXbac-BPG308K3.5
ABHD16A	ZKSCAN4	APOM	ZKSCAN4	HIST1H1B
APOM	C6orf48	CYP21A2	CTA-14H9.5	ABHD16A
RP1-86C11.7	CTA-14H9.5	BTN3A2	VWA7	APOM
C4A	HCG11	C4A	FLOT1	PPP1R18
CYP21A2	PGBD1	RNF5	RP1-86C11.7	PGBD1
BTN3A2	BTN3A2	HLA-DMB	C4A	C4A
LY6G6C	C4A	ZSCAN26	BTN3A2	RNF5
HLA-DMA	RNF5	HLA-DMA	ZSCAN26	HLA-DMA
GNL3	CYP21A2	ZSCAN12	APOM	HIST1H2BO
DDAH2	PRRT1	MSH5	PRRT1	AGER
ZKSCAN8	C4B	CNNM2	RNF5	GNL3
KCNJ13	HLA-DMB	GNL3	HLA-DMB	MIR137HG
GATAD2A	HLA-DMA	PRSS16	HLA-DMA	PBRM1
CNNM2	ABT1	ZKSCAN8	RP11-490G2.2	HIST1H2BC
PBRM1	PRSS16	DDAH2	GNL3	TRIM26
RP11-490G2.2	GNL3	MUSTN1	HIST1H2BC	MSH5
CHRNA3	FLOT1	PBRM1	KCNJ13	DDAH2
ZSCAN23	AGER	RP11-490G2.2	ZSCAN16	ZKSCAN8
ZSCAN16	DDAH2	SMIM4	GATAD2A	ZSCAN31
GLYCTK	ZKSCAN8	ZSCAN23	ZKSCAN8	ZKSCAN4
NT5DC2	TRIM26	TAOK2	CNNM2	MUSTN1
MDK	CNNM2	GLYCTK	TRIM38	TRIM38
INO80E	CCHCR1	ZSCAN31	PPP1R16B	SMIM4
NAGA	TRIM38	BTNL2	ZKSCAN3	ZSCAN23
TAOK2	ZNF165	GATAD2A	YJEFN3	INO80E
TWF2	PBRM1	NOTCH4	GLYCTK	MDK
NOTCH4	HSPE1	INO80E	NT5C2	NAGA
HARBI1	HSPA1A	ATG13	NOTCH4	TYW5
ATG13	ZSCAN23	MAU2	INO80E	MAIP1
KMT2E	ZSCAN26	SUGP1	MDK	HARBI1
SF3B1	ZSCAN16	NAGA	TAOK2	HYKK
MPHOSPH9	NOTCH4	NEK4	ZSCAN23	SF3B1
NKAPL	ATG13	BAG6	HARBI1	BTN3A2
FLOT1	TCTN1	SPCS1	ATG13	ITIH1
BAG6	SF3B1	MPIG6B	TCTN1	GPN3
PRRT1	SUGP1	VPS29	NAGA	NEK4
NEK4	SEPT3	DNAJC19	VPS29	MPHOSPH9
TM6SF2	INO80E	TM6SF2	ZNF165	RP11-325F22.2
DNAJC19	TM6SF2	KCTD13	NEK4	DNAJC19
CCHCR1	BRD2	MRM2	CCHCR1	IREB2
ZSCAN26	NEK4	PCCB	HIST1H4H	TM6SF2
CCDC39	DNAJC19	MPHOSPH9	DDAH2	NOTCH4
COQ10B	NAGA	XRCC3	DNAJC19	BAG6
MUSTN1	ARL3	SCAF1	HAPLN4	PSORS1C1
SMDT1	COQ10B	CCHCR1	PSORS1C1	COQ10B
CYP2D6	KCTD13	NMB	COQ10B	ASPHD1
FURIN	LRRC37A	SEZ6L2	ASPHD1	VSIG2
MICB	MRM2	HAPLN4	KCTD13	KCTD13
PPP1R13B	PPP1R13B	PITPNM2	FURIN	LRRC37A
MRM2	ACTR5	HCG17	DPYD	FURIN
PITPNM2	NMB	THOC7	PPP1R13B	PPP1R13B
C11orf49	RBM26	HSPE1	MICB	KLC1
TLR9	GLYCTK	ZNF823	TRIM26	PITPNM2
THOC7	PITPNM2	SAPCD1	PCCB	GLT8D1
ABCB9	VWA7	LINC01415	MRM2	ZSCAN2
ARL6IP4	DOC2A	ABCB9	TNFRSF13C	C11orf49
MAPK3	LINC01068	TRIM26	ABCB9	MRM2
SMIM4	SPATS2L	ARL6IP4	WDR73	ZNF823
ARFGAP2	PAK6	ARFGAP2	THOC7	ABCB9
OGFOD2	DRD2	POU5F1	ZFP57	ARL6IP4
PACSIN3	ARL6IP4	ASPHD1	ARFGAP2	MAPK3
VARS2	OGFOD2	PACSIN3	ZNF823	ARFGAP2
MAP1A	ARFGAP2	MAP1A	HCG17	SNX19
MSL2	ANKRD63	FAM109B	HIST1H2BD	OGFOD2
ZSCAN31	ANKRD44	ZBTB12	MAP1A	ZSCAN9
CYP17A1	BUB1B	ITIH3	SNX19	MAU2
ZNF823	ZNF823	KCNJ13	CYP17A1	MAP1A
PDIA3	VPS29	ZSCAN2	ZBTB12	CYP17A1
ZSCAN2	TYW5	WBP2NL	HIST1H2BE	VPS29
TRIM27	PLCL1	TMEM110	ITIH3	ITIH3
FAM109B	PLEKHM1	ZC3H7B	PDIA3	PDIA3
WBP2NL	HAPLN4	LPCAT4	ZSCAN31	XRCC3
KANSL1	ITIH3	CRHR1	TMEM110	WDR82
TMEM110	LPCAT4	LINC01556	FAM109B	TMEM110
L3MBTL2	CHRNA2	WDR73	ZNF281	CRHR1
PSORS1C1	YJEFN3	HIST1H4H	CRHR1	RP11-53O19.3
RP11-53O19.3	HIST1H4H	PUF60	RERE	PUF60
PUF60	CPEB1	BTN3A3	NOSIP	SELENOH
LINC01556	SMIM4	OGFOD2	PRR12	ZKSCAN3
TP53BP1	CRHR1	CPEB1	MED19	VPS45
VSIG2	RP11-53O19.3	IREB2	ACTR1B	LPAR2
SPPL2C	PUF60	STH	CXXC5	C12orf10
HCP5B	TUBGCP4	ZNF391	XRCC3	CCDC92
SFMBT1	THOC7	ZDHHC5	ZSCAN9	AS3MT
C12orf10	SELENOH	IP6K3	SNAP91	ZSCAN16
LINC00862	MAU2	LINC00862	MPHOSPH9	FUT9
BTN3A3	SPPL2C	VPS45	LPAR2	ZDHHC5
SLCO4C1	SFMBT1	SNX19	C12orf10	RFLNA
POU5F1	MAPT	MMP16	FUT9	TBC1D15
RFLNA	HLA-C	MED8	TBC1D15	PCNX3
HAPLN4	AS3MT	DNAH10OS	RFLNA	ZNF664
AC012074.2	RUNDC3B	RFXANK	EMB	C6orf48
ALMS1	LINC00862	NT5C2	SLC9C2	MICB
BRD2	ZKSCAN3	FUT9	KMT5A	CHRNA5
RP1-153G14.4	SPIRE2	RP11-384F7.2	KCNG2	PRRC2A
ZSCAN29	BTN2A1	CCDC92	MAPK3	DNAH10OS
NAT8	VPS45	RFLNA	DNAH10OS	PLCH2
CHRNA5	KMT5A	AC012074.2	APOPT1	COL11A2
DNAH10OS	GALNT2	ZNF664	CACNA1D	ZBED4
CTNND1	ACTR1B	HLA-C	STAG1	ZNF184
RP3-522J7.6	CUL9	NAT8	CUL9	CUL9
RRAS	IRF3	MAPK3	ZNF184	MAP3K11
PCDHA10	IP6K3	FLOT1	PCDHA10	MAP7D1
CUL9	CHMP1A	VPS37A	TRAPPC3	CRELD2
TRAPPC3	RFLNA	AS3MT	MAP7D1	AGPAT1
SLC9C2	KCNB1	CTNND1	DARS2	TBX6
CENPM	BTBD18	CACNA1D	BATF2	AC012074.2
FOXN2	AC012074.2	ZNF184	TKT	LETM2
KCNG2	MICB	CUL9	MMP16	FOXN2
FAM120A	ZNF35	MAP3K11	NUP88	CENPM
RP11-350N15.5	SLC27A3	TNFRSF13C	RP11-350N15.5	TKT
LETM2	MAPK3	TRAPPC3	MUC21	RP11-350N15.5
PLCL2	DNAH10OS	SPPL2C	DOC2A	TSSK6
C8orf86	IREB2	SLC9C2	HLA-C	CILP2
CILP2	ZBED4	ZKSCAN3	FAM120A	NSD3
PLPP5	ZNF184	AGPAT1	LETM2	FAM109B
PCCB	TNFRSF13C	LETM2	TSSK6	LY6H
TSSK6	TRAPPC3	CENPM	PLCL2	WBP2NL
NDUFA13	RING1	FOXN2	CILP2	DNAJC11
PLCB2	RNF112	FAM120A	PLPP5	MYO18A
DNAJC11	ZNF391	RP11-350N15.5	DNAJC11	ARL3
ACTR1B	ZC3H7B	LY6H	NDUFA13	B9D1
ELAC2	NDUFAF7	PLCL2	NSD3	PMM1
ANKRD45	CENPM	CILP2	VSIG2	YPEL3
SDCCAG8	RLBP1	EIF5	ZNF391	APH1A
CELSR3	FOXN2	PPP4C	PPP2R5B	CYP7B1
B9D1	EEF1A2	PLPP5	ANKRD45	HCG22
LY6H	LETM2	DNPH1	B9D1	XXbac-BPG181B23.7
RP11-230C9.4	TCF19	RP11-230C9.4	LY6H	KLHL20
PMM1	RP11-350N15.5	SCRIB	PMM1	XPNPEP3
LINC00320	ESRP2	TSSK6	NDUFAF7	PCDHA2
YPEL3	PLPP5	NDUFA13	YPEL3	AC078842.3
ZC3H7B	CILP2	DNAJC11	TGM5	PLPP5
GMIP	RP11-890B15.3	BRD2	KLHL20	NDUFAF7
NSD3	FAM83H	VARS2	CYP7B1	PCDHA5
KLHL20	RP3-522J7.6	PPP2R5B	SREBF2	PCDHA1
XXbac-BPG181B23.7	LY6H	ANKRD45	MAP3K11	FAM114A2
XPNPEP3	PPDPF	PSORS1C1	CRELD2	GFI1
PCDHA2	TSSK6	RNASEH2C	PCDHA2	CREB3L4
PTPA	NDUFA13	NSD3	DFNA5	SPATA2L
SREBF2	DNAJC11	GMIP	CREB3L4	LACC1
MAMSTR	B9D1	YPEL3	GFI1	DFNA5
NDUFAF7	GMIP	KLHL20	PTPA	GMIP
CREB3L4	YPEL3	XPNPEP3	CPEB1	CEBPZ
PCDHA1	DDHD2	EDEM3	SLC39A1	ST3GAL3
ALG12	KLHL20	CYP7B1	SCRIB	GSX2
SNX19	CACNA1C	XXbac-BPG181B23.7	ZC3H7B	NDUFA2
RP11-795F19.5	PCDHA1	RLBP1	ST3GAL3	KIAA0391
GSX2	NT5DC2	CCP110	RPTOR	DDX56
ZNF35	PCDHA2	UBLCP1	NDUFA2	ACE
MFSD4B	TXNL4A	APH1A	ZNF35	ZNF35
WDR55	PTPA	NDUFAF7	MYO18A	RCBTB1
CEBPZ	SLC39A1	PCDHA5	MFSD4B	SDCCAG8
ELOVL1	SCRIB	RP11-569D9.5	EEFSEC	ALMS1
PCDHA6	CCDC122	RP11-795F19.5	BRD2	C1orf216
CYP7B1	CEBPZ	RBFA	MPL	MFSD4B
ACE	EIF3B	CREB3L4	ELOVL1	ELAC2
IP6K3	CSDC2	PCDHA1	ALMS1	MPP6
MPP6	MFSD4B	FAM114A2	ACE	RP11-220I1.5
RP11-247A12.7	RPTOR	ALG12	MPP6	EBLN3P
MPL	LINC01748	GFI1	LINC01470	C5orf63
FAM83H	MAP1A	CCDC122	IP6K3	NAA16
GIGYF1	HARS2	LINC02166	FAM83H	MED8
CHADL	CYP7B1	GSX2	MAMSTR	TMED4
	NFKBIL1	RPTOR	FCGRT	MPL
	WDR55	NDUFA2		TTC14
	EMILIN1	ACE		SMDT1
	ACE	ZNF35		RP11-569D9.5
	MPP6	ZSCAN9		ZNF197
	EBLN3P	SPIRE2
	FEZF1	NTN5
	FAM221A	ALMS1
	C5orf63	FES
	DNAH7	FAM83H-AS1
	CEBPZOS	C1orf216
	MPL	ELAC2
	RP11-247A12.7	EBLN3P
	MED8	SLC25A17
	CHADL	PPP2R3A
	OGDH	CEBPZ
	PCDHA3	MPL
		GIGYF1
		FUT2
		GATAD2B
		COG8
		OGDH
		YWHAB

## Sheet: supplementary file 1g
supplementary file 1g: The potential susceptibility genes of schizophrenia identified by eDESE:gene.
Brain_Anterior_cingulate_cortex	Brain_Cerebellar_Hemisphere	Brain_Frontal_Cortex_BA9	Brain_Hippocampus	Brain_Spinal_cord_cervical_c-1
MED18	GPR153	ENO1-AS1	ZNF684	SKI
ERI3	SRSF4	OPRD1	PTCH2	CHD5
MIR137HG	ZFP69	ZFP69	LRRIQ3	SNORA44
WNT2B	TMEM125	KDM4A-AS1	AP4B1	ARTN
SIKE1	SLC6A9	SEC63P1	CTSK	DPYD
VPS45	LINC01748	MIR137HG	NUP210L	MIR137HG
ATP1A4	FPGT	LRIF1	SLC9C2	NHLH2
SERPINC1	ZNF644	SV2A	NCF2	FCGR1CP
TMEM9	DPYD	ANKRD45	KIF21B	PMVK
AGT	PLPPR5	BRINP2	CHRM3	MSTO1
LINC01347	BCAS2	CACNA1S	CATSPERE	SLC9C2
KIF3C	SEMA6C	AKT3	DPYSL5	CACNA1S
PPP1CB	NUP210L	DPYSL5	CEBPZOS	TMCC2
NDUFAF7	C1orf43	EIF2AK2	FOXN2	ZBTB18
RPL23AP32	RABGAP1L	PPP1R21	MTIF2	PREB
LINC01793	RASAL2-AS1	LINC01122	EIF3FP3	SFXN5
PEX13	INAVA	SMYD5	LINC01122	ZEB2-AS1
ALMS1	GALNT2	UBTFL6	SFXN5	GTF3C3
NAT8	DPYSL5	KCNJ3	ANKRD36B	FTCDNL1
SCN1A-AS1	CRIM1-DT	SLC25A12	RFTN2	NIF3L1
SNORA4	RPL23AP32	MARS2	SATB2-AS1	ERBB4
MARS2	FANCL	SEPHS1P6	TYW5	SPAG16
FTCDNL1	ALMS1P1	FTCDNL1	SNORC	PRSS56
SNORC	FAHD2B	SGO2	GALNT15	SATB1-AS1
GALNT15	ZNF804A	DIRC3	SATB1	TGFBR2
SERBP1P3	SF3B1	SNORC	PPM1M	SFMBT1
ITIH4	SEPHS1P6	TMEM40	SERBP1P3	GNL3
PPM1M	TYW5	PLCL2	ITIH4	SERBP1P3
TKT	PLEKHM3	ANO10	PRICKLE2	PPM1M
MUSTN1	SNORC	ZMYND10	SAMMSON	ACY1
THOC7	SCARNA5	PARP3	LINC01990	SYNPR
IFT57	SATB1	RPL29	SPTSSB	TTC14
PCCB	LINC01988	SERBP1P3	DNAJC19	FRAS1
PEX5L	AMT	GNL3	CCDC96	SNCA-AS1
SOX2-OT	NT5DC2	DCP1A	TMEM192	CENPE
LINC01378	PBRM1	GPR27	WDR17	PLA2G12A
MFAP3L	ITIH4	IFT57	HCN1	NDUFAF2
LINC02224	SERBP1P3	PCCB	EIF3KP1	LINC00461
ERCC8	GNL3	LINC02067	CXXC5	FAM13B
ELOVL7	ITIH3	SOX2-OT	IGIP	PCDHA13
MEF2C-AS1	THOC7	DNAJC19	NMUR2	MRPL22
KLHL3	FOXP1-IT1	LINC01063	HAVCR1	BTN3A1
LRRTM2	IFT57	ZNF732	CMAHP	BTN3A2
NMUR2	ALG1L	PCDH7	BTN3A2	GUSBP2
LINC01470	PCCB	THAP9-AS1	ZNF322	ZNF184
GPLD1	SOX2	UBE2D3-AS1	HMGN4	ZKSCAN8
CMAHP	RPL21P44	SLC9B2	ZNF391	ZNF603P
SCGN	PPP3CA	CEP170P1	ZNF603P	ZSCAN9
BTN3A2	BDH2	CLCN3	ZSCAN31	ZNF192P1
ZNF322	NDST3	LINC02224	PTK7	ZSCAN23
ABT1	C5orf64	ELOVL7	KHDC3L	C6orf226
BTN3A1	MEF2C	LYSMD3	HS3ST5	SNAP91
ZNF603P	REEP2	PROB1	ZFAND2A	FUT9
ZNF192P2	PCDHB18P	PCDHB7	MRM2	TRAF3IP2-AS1
ZSCAN12P1	NMUR2	PCDHGB2	GSDME	RNF146
ZSCAN9	SAP30L-AS1	NMUR2	TRIM50	AIG1
ZSCAN31	BTN3A2	GALNT10	KIAA1324L	MAD1L1
CRIP3	BTN3A1	CANX	TP53TG1	IQCE
COL9A1	BTN2A3P	CMAHP	EPO	FOXK1
CGA	BTN3A3	TRIM38	DGKI	GSDME
CCN6	PRSS16	BTN3A2	LINC00599	ABCB4
MAD1L1	ZNF204P	ABT1	CA8	UFSP1
MAFK	ZNF391	ZNF192P1	MMP16	ZNF277
AMZ1	ZNF192P1	ZNF603P	LNCOC1	IMPDH1
PURB	ZNF603P	TOB2P1	LY6H	LRGUK
TMEM243	ZNF192P2	ZSCAN9	GPIHBP1	PBK
TFR2	ZSCAN9	NKAPL	IFT74	LINC01301
LRRN3	ZSCAN31	ZSCAN23	HMGB3P24	GPIHBP1
AGK	ZSCAN23	MRPL14	C9orf129	IFT74-AS1
RPL10P19	ZSCAN26	RWDD2A	KLF6	ZER1
PTK2B	MEA1	FYN	MALRD1	STAM-AS1
RNF122	FKBP1C	PDE10A	OGA	CACNB2
CA8	HDAC2-AS2	ELFN1	STN1	ZNF365
LINC01608	VGLL2	PSMG3-AS1	CALHM1	KCNIP2
PTP4A3	ELFN1	STK31	SORCS3	ACTR1A
LY6H	MRM2	CALN1	ABCC8	ABCC8
FAM83H	STK31	ABCB1	LDHC	F2
CA9	CCM2	KMT2E-AS1	CHRM4	TIMM10
BRINP1	FKBP6	ZNF800	CNTF	BAD
DOLPP1	RUNDC3B	C8orf48	TTC12	TMPRSS5
SLC39A12-AS1	IFT22	RNF122	TMPRSS5	ZBTB16
MALRD1	SRPK2	TOX	SIAE	RBM7
PARD3	DOCK4-AS1	TRPS1	PTP4A2P2	VSIG2
ADO	LRRN3	LY6H	B3GAT1	ROBO3
KCNIP2	RPL10P19	FAM83H	ADIPOR2	SNX19
PCGF6	CHRNA2	IFNW1	CACNA1C-AS1	OPCML
ACTR1A	C8orf86	LINC01239	DTX3	PTP4A2P2
CFAP43	MMP16	OR2S1P	FGD6	CACNA1C
DGKZ	EMC2	FGD3	RPS4XP1	LIMA1
C11orf49	TRPS1	SNX30	PAH	PRR13
APLNR	LY6H	SFTA1P	SVOP	PRIM1
DNAJC4	FAM83H	PSD	HVCN1	DTX3
RCOR2	MLANA	ARMH3	RPS27P25	GIHCG
SNX32	SNRPEP2	ABCC8	CCDC62	GOLGA2P5
KCTD21	TEK	F2	KMT5A	ATP2A2
ATF4P4	SUGT1P1	FAM180B	LINC00571	HVCN1
VSIG2	MAMDC2	CATSPERZ	NDFIP2	UNC119B
PKNOX2-AS1	RORB	CTSW	UGGT2	VPS33A
APLP2	PTPA	ALG8	FOXG1-AS1	CCDC92
THYN1	CACNB2	TTC12	G2E3	SMAD9-IT1
LINC00940	ITGB1	TMPRSS5	LINC00640	POU4F1
BCDIN3D-AS1	ELOVL3	VSIG2	L3HYPDH	KTN1
SP7	ARL3	ACRV1	LINC02289	TDRD9
CS	MARCKSL1P1	SNX19	MARK3	STRCP1
HSPD1P4	ACTR1A	NTM	TDRD9	RASGRF1
CEP83	ABCC8	B3GAT1	GOLGA8B	EFL1P1
SSH1	CHST1	VPS26B	MYL12BP1	GOLGA2P7
SVOP	MAPK8IP1	DUSP16	TMOD2	MIR9-3HG
C12orf76	PACSIN3	SPRYD3	LINGO1-AS1	ZNF774
KCTD10	LRP4	TSFM	RPS17	CDIPTOSP
TCHP	BTBD18	CEP83	GOLGA6L4	PMFBP1
DNAH10OS	FKBP2	C12orf76	GOLGA2P7	SPIRE2
SMIM2-IT1	SNX32	RPL31P49	RCCD1	EPN2-AS1
PCDH20	LINC02552	CUX2	ASPHD1	GFAP
RBM26-AS1	DRD2	RPS27P25	KCTD13	NMT1
RGS6	SIAE	MLXIP	TUBB3	MAPK8IP1P1
KLC1	CHEK1	RBM26-AS1	SRR	FOXJ1
SLC12A6	SNX19	CFAP97D2	CCDC144CP	RBFADN
ACTC1	NTM	FOXG1-AS1	MAPT-AS1	PLPPR2
CKMT1A	IGSF9B	L3HYPDH	MAPK8IP1P1	ZNF443
SORD2P	GLB1L3	RGS6	ARL17A	TMEM59L
ACSBG1	CACNA1C	CYP46A1	LINC01971	ERVK9-11
CRABP1	KIF21A	PGBD4	RAB27B	CPT1C
CHRNA5	KRT5	INAFM2	RBFADN	SIRPD
GOLGA2P10	PTGES3	CKMT1B	STK11	PPP1R16B
CSPG4P12	NDUFA4L2	TMOD2	ZNF627	FAM83D
SH3GL3	ZBTB39	C2CD4A	LPAR2	ACTR5
FES	APAF1	IREB2	NCAN	OSER1-DT
NAGPA-AS1	ANKRD13A	CIB2	ZNF826P	HAR1B
BFAR	FAM222A	CPEB1	MAMSTR	MGAT3-AS1
CDIPTOSP	CUX2	GOLGA2P7	PPP1R16B	XPNPEP3
INO80E	BICDL1	ADAMTS7P4	DBNDD2	MRTFA
RNF40	DNAH10	ACAN	NTSR1	LINC00634
CNOT1	SERP2	CIB1	YBEY	TCF20
SPIRE2	RBM26-AS1	ZNF774	ST13	NAGA
DBNDD1	RASA3	IDH2-DT	LINC00634
ERAL1	SOS2	MAPK3	CYP2D6
AK4P1	CCDC175	TUBB3	NAGA
ARL17A	DCAF4	SRR	C22orf46
LRRC37A2	CKB	ELAC2	CENPM
MAPT-AS1	PGBD4	TOP3A	ACO2
ACE	RNU6-353P	GRAP	EP300
OGFOD3	STARD9	NSRP1	SYCE3
RAB27B	CKMT1B	NSF
RBFADN	SCG3	TEN1
CTDP1	CHRNA3	RAB27B
PRR22	CPEB1	WDR7
DHPS	ALPK3	RBFADN
BORCS8	NMB	WDR83
PRR12	POLG	YJEFN3
NAPSA	SV2B	ZNF93
CTNNBL1	CDIPTOSP	CPT1C
SNORA60	SEPHS2	STK35
ARFGEF2	YPEL3	ARHGAP40
KCNB1	TAT	SNHG17
PTK6	TUBB3	ZNF840P
UQCR10	HNRNPA1P16	LINC01270
CBX6	ARHGAP44	SOX18
MEI1	RNF112	CACNA1I
POLR3H	EFCAB5	PHF5A
WBP2NL	SPPL2C	CSDC2
CENPM	FMNL1	MEI1
CYP2D6	MAPT-IT1	CYP2D6
NDUFA6-DT	KANSL1-AS1	EP300
NAGA	ARL17A	PHETA2
TNFRSF13C	ACE	NAGA
PHETA2	RAB27B	SYCE3
HDAC10	PARD6G
	RBFADN
	ZNF833P
	DAND5
	CERS1
	CPT1C
	SNHG11
	ACTR5
	LINC00266-1
	ITGB2
	POLR3H
	LINC00634
	CENPM
	NAGA
	NDUFA6
	CYP2D8P
	SMDT1
	PHETA2
	CPT1B

## Sheet: supplementary file 1h
supplementary file 1h: The potential susceptibility genes of schizophrenia identified by eDESE:isoform.
Brain_Anterior_cingulate_cortex	Brain_Cerebellar_Hemisphere	Brain_Frontal_Cortex_BA9	Brain_Hippocampus	Brain_Spinal_cord_cervical_c-1
PER3	GNB1	CDK11A	FAAP20	GPR153
RERE	GABRD	NDUFS5	MECR	CHD5
SRSF4	RERE	ZNF684	CCDC24	THEMIS2
MAP7D1	ZDHHC18	IPO13	NEGR1	CCDC24
ST3GAL3	RCC1	JAK1	LRRIQ3	CDKN2C
ERI3	TMEM125	NEGR1	RWDD3	LINC02609
PRKACB	TNNI3K	PTBP2	MIR137HG	PTBP2
SLC44A3	DPYD	MIR137HG	PLPPR5	DPYD
DPYD	PTBP2	SNX7	BCL2L15	MIR137HG
SNX7	PLPPR5	DRAM2	VPS45	TRIM33
WNT2B	DRAM2	HIPK1-AS1	TPM3	FCGR1CP
SIKE1	BCAS2	FCGR1CP	SLC9C2	CRTC2
FCGR1CP	VPS45	DENND4B	CRYZL2P	HAX1
KCNN3	S100A16	ANKRD45	KIF21B	TRIM46
SERPINC1	FLAD1	BRINP2	TAF5L	RABGAP1L
SEC16B	RGS4	CAMSAP2	SDCCAG8	ASTN1
CSRP1	GAS5-AS1	COQ8A	KCNS3	TMEM9
NAV1	RASAL2-AS1	SDCCAG8	SNX17	CD34
AGT	LINC01351	OTOF	NDUFAF7	TAF5L
CHRM3	TMEM9	EIF2AK2	KCNK12	SDCCAG8
SDCCAG8	PYCR2	RPL23AP32	PEX13	SLC5A6
CATSPERE	GALNT2	LINC01122	SFXN5	NDUFAF7
KHK	SDCCAG8	STAMBP	C2orf92	RTN4
PRKD3	C1orf100	FAHD2CP	ZEB2	FANCL
FBXO11	MAPRE3	GTDC1	RFTN2	EHBP1
RPL23AP32	CRIM1-DT	WDSUB1	FTCDNL1	SFXN5
VRK2	SPTBN1	DLX2	LINC01877	BOLA3-AS1
BCL11A	RPL23AP32	MOB4	MAIP1	REG1A
SFXN5	KIAA1841	RFTN2	IKZF2	ANKRD39
ACTR1B	BOLA3	SEPHS1P6	AP1S3	ZEB2
SCTR	FER1L5	FTCDNL1	SNORC	FSIP2
GTDC1	ZEB2	MAIP1	ATG16L1	HECW2
HECW2	SLC25A12	SGO2	TRNT1	PGAP1
RFTN2	HSPD1	AP1S3	TSEN2	FTCDNL1
FTCDNL1	SEPHS1P6	NGEF	SATB1-AS1	ERBB4
MAIP1	TYW5	TBC1D5	MLH1	SNORC
KCTD18	ORC2	LRRFIP2	PPM1M	TRNT1
METTL21A	PLEKHM3	RBM6	NT5DC2	GALNT15
CUL3	ERBB4	MAPKAPK3	GNL3	TBC1D5
SNORC	SLC19A3	BAP1	SPCS1	SATB1-AS1
CRBN	DIS3L2	GNL3	SERBP1P3	RBMS3
GALNT15	GIGYF2	STIMATE	RFT1	CMTM6
TBC1D5	SNORC	SERBP1P3	PSMD6	GOLGA4
SATB1	RARB	NEK4	LINC00882	NISCH
ITGA9-AS1	INKA1	RFT1	SLC35G2	GLT8D1
ZNF197	CAMKV	CACNA2D3	SPTSSB	SPCS1
C3orf62	ABHD14A-ACY1	LINC00877	FXR1	SERBP1P3
RBM5-AS1	NT5DC2	CD47	SLC51A	PRKCD
GLYCTK	NISCH	EEFSEC	TMEM175	IL17RB
NT5DC2	GNL3	PCCB	UBE2D3	THOC7
GLT8D1	TKT	B3GALNT1	WDR17	SLC35G2
SPCS1	SPCS1	FXR1	HCN1	PEX5L
ITIH4	CACNA1D	SOX2-OT	ELOVL7	TTC14
NEK4	THOC7	DLG1	DIMT1	SLBP
TWF2	MITF	TMEM175	CETN3	SLC39A8
SERBP1P3	BBX	SEPSECS-AS1	PJA2	MRPS30-DT
CIP2A	SLC35G2	STIM2-AS1	SIL1	ELOVL7
PCCB	SOX2	PCDH7	MATR3	NDUFAF2
SLC35G2	TMEM175	SLC39A8	HARS2	IPO11
SOX2-OT	NIPAL1	MANBA	PCDHB17P	TMEM161B-AS1
BANK1	CISD2	CISD2	PCDHGB4	POLR3G
SLC9B2	BDH2	BDH2	GRIA1	PPIP5K2
LINC01378	NDST3	CEP170P1	CMAHP	REEP2
FGA	C5orf64	MRPS30-DT	BTN3A2	PCDHA13
MFAP3L	LINC00461	ELOVL7	BTN2A2	LARP1
NSUN2	FBXL17	ERCC8	BTN2A1	ALDH5A1
HCN1	ALDH7A1	IPO11	HMGN4	SCGN
ERCC8	REEP2	C5orf63	ZNF391	BTN3A2
MEF2C-AS1	CTNNA1	REEP2	ZNF603P	BTN2A2
SPATA24	PCDHA1	PCDHA8	ZSCAN9	BTN2A3P
PCDHA8	GRIA1	NMUR2	ZSCAN12P1	BTN2A1
NMUR2	BTN3A2	GALNT10	FGD2	ZNF184
KIAA0319	BTN3A3	SGCD	CUL9	ZNF391
GMNN	BTN3A1	RIPOR2	CGAS	ZKSCAN8
CMAHP	BTN2A3P	CMAHP	SNAP91	ZNF603P
SCGN	BTN1A1	BTN3A1	EPHA7	ZSCAN26
TRIM38	PRSS16	ZNF322	PPIL6	C6orf226
BTN2A2	ZNF204P	ZSCAN16	HDAC2-AS2	PGM3
BTN2A1	ZNF184	ZNF603P	ZFAND2A	FUT9
BTN3A3	ZNF391	ZNF192P1	INTS1	COX19
ZNF184	ZNF192P1	NKAPL	MRM2	ZFAND2A
ZNF603P	ZNF603P	UBR2	EIF3B	NUDT1
ZSCAN16-AS1	ZSCAN26	SLC22A7	IQCE	SNX8
CRIP3	DNPH1	RWDD2A	FAM221A	MRM2
TPBG	CGAS	TRAF3IP2-AS1	GTF2IP1	EIF3B
CCN6	CYB5R4	PDE10A	KIAA1324L	IQCE
C7orf50	FOXO3	SUN1	KMT2E	FOXK1
INTS1	WASF1	ADAP1	SRPK2	FAM221A
MRM2	ZFAND2A	ELFN1	IMMP2L	GSDME
CHST12	NUDT1	MRM2	LRRN3	NUDCD3
AMZ1	AMZ1	FAM221A	LRRC4	SBDSP1
FAM221A	STK31	GALNT17	DGKI	TMEM243
GRM3	TBRG4	MAGI2-AS3	KDM7A	CASTOR3
SLC12A9	MAGI2-AS3	ADAM22	LINC00599	SRPK2
LRRN3	ABCB1	TFR2	NAT1	IMPDH1
CHCHD3	RUNDC3B	EFCAB10	PNOC	KDM7A
SLC37A3	SLC26A5	IMMP2L	DDHD2	MSR1
BRAF	CDHR3	LRRN3	LYN	ASAH1
RPL10P19	LRRN3	PTN	CA8	PNOC
ASAH1	FSCN3	FMC1	CYP7B1	NSD3
C8orf86	MKRN1	PAXIP1-AS1	MMP16	TACC1
CA8	CHRNA2	PRSS51	ADGRB1	TOX
LINC01289	CLU	ADRA1A	GPIHBP1	TSNARE1
EIF3E	DDHD2	CLU	ZNF707	ADGRB1
SYBU	CHD7	TOX	LINGO2	THEM6
LY6K	MMP16	MIR124-2HG	UBAP2	CDKN2B
ZFP41	EMC2	SYBU	TESK1	RUSC2
PLEC	TRPS1	TRPS1	PHF2	LCN2
CYHR1	C8orf31	TSNARE1	SLC44A1	CACNB2
PPP1R16A	LY6H	JRK	SLC27A4	PARD3
RUSC2	IQANK1	LY6E	ZDHHC12	EGR2
FAM166B	SCRIB	CDKN2B	KLF6	PPRC1
BRINP1	KIFC2	UNC13B	MALRD1	NFKB2
ZDHHC12	CCDC107	ECM2	EGR2	PSD
SLC39A12-AS1	MAMDC2	CIZ1	BTRC	GSTO2
ZNF365	RORB	ENDOG	MFSD13A	AP2A2
KCNIP2	CERCAM	CACNB2	RPARP-AS1	NUCB2
WBP1L	PTPA	MFSD13A	NT5C2	ABCC8
ELOVL3	CARD9	GBF1	ATP5MD	DGKZ
ABCC8	CACNB2	BORCS7	PHRF1	C11orf49
HSP90AA2P	ZNF365	OR7E14P	SAAL1	NR1H3
MDK	ATP5MD	NUCB2	BDNF-AS	DDB2
ARFGAP2	BORCS7	DDB2	DGKZ	YPEL4
NDUFS3	NEURL1	NDUFS3	CHRM4	RTN3
APLNR	CALHM1	TIMM10	ACP2	PRDX5
NAA40	CEND1	ARL2	TRPT1	TMPRSS5
SNX32	ABCC8	DNAJB13	CTSW	MSANTD2
NUDT8	METTL15	NCAM1	UCP2	FEZ1
NCAM1	CHST1	TTC12	NCAM1	SNX19
HTR3B	MAPK8IP1	MSANTD2	MSANTD2	NTM
ATF4P4	PHF21A	FEZ1	HEPN1	B3GAT1
VWA5A	ATG13	SNX19	ZBTB44	CACNA1C
ROBO3	LRRC55	NTM	JAM3	RHNO1
NTM	KCNK4	VPS26B	GLB1L3	TEX52
JAM3	SNX32	GLB1L3	CACNA1C	PRPF40B
B3GAT1	ALDH3B1	B3GAT1	ITFG2	STAT2
LINC00940	NCAM1	CACNA1C-AS2	FOXM1	MIP
SLC2A13	DRD2	FOXM1	TEAD4	HSD17B6
KCNH3	TMEM218	HNRNPA1	CPNE8	DCTN2
ATF1	FEZ1	NABP2	C12orf10	THAP2
PAN2	NTM	TSFM	HSD17B6	ACTR6
DCTN2	OPCML	TBC1D15	TBC1D15	GLT8D2
KIF5A	IGSF9B	TPH2	PAH	MMAB
C12orf73	VPS26B	NT5DC3	SVOP	MVK
SVOP	GLB1L3	C12orf73	IFT81	GIT2
MVK	LRTM2	FAM222A-AS1	ARPC3	TCHP
TCHP	CACNA1C	C12orf76	VPS29	TCTN1
VPS29	TEAD4	PPP1CC	PPTC7	CABP1
HVCN1	SLC2A13	CUX2	TCTN1	UNC119B
PPP1CC	GPD1	C12orf43	ATXN2	DIABLO
RPS27P25	KRT4	KMT5A	MLXIP	CDK2AP1
CDK2AP1	PTGES3	CCDC92	ABCB9	POSTN
C12orf65	DTX3	RBM26-AS1	CCDC92	RBM26
DNAH10OS	ZBTB39	MIR4500HG	POSTN	G2E3
TSC22D1	RAB21	SCFD1	NHLRC3	ATG14
PCDH20	CEP83	GNG2	NDFIP2	DPF3
RBM26-AS1	TTC41P	RGS6	UGGT2	EML1
CFAP97D2	FAM222A	CYP46A1	AKAP6	MARK3
JKAMP	ANAPC7	KLC1	ABHD12B	CKB
RGS6	ARPC3	PGBD4	L3HYPDH	PAK6
CYP46A1	TCTN1	PLCB2	EVL	CATSPER2
ZFYVE21	CUX2	CKMT1B	TRMT61A	TMOD2
SLC12A6	ABCB9	GLDN	GOLGA8B	FAM214A
KNSTRN	DDX55	TMOD2	MYL12BP1	TLN2
STRC	CCDC92	TLN2	DMXL2	ADAMTS7
LYSMD2	TRPC4	NEIL1	FAM214A	MINAR1
CRABP1	SERP2	WDR61	VPS13C	ACTG1P17
MORF4L1	NDFIP2	SH3GL3	RASGRF1	WDR73
SH3GL3	LIG4	GOLGA6L4	RPS17	IDH2
WDR73	SOS2	SEC11A	CPEB1	MAN2A2
DNM1P41	CCDC175	ADAMTS7P4	GOLGA2P7	BLM
SCAND2P	DCAF4	IDH2	SEC11A	SLX1B
MESP2	SETD3	ZNF710-AS1	WDR73	ASPHD1
FES	ZFYVE21	SMG1P2	CSPG4P12	PPP4C
PRC1	TMEM179	DOC2A	BLM	CCDC189
SLCO3A1	LPCAT4	DRC7	PRC1	SLC38A7
NAGPA-AS1	SRP14	DHODH	TEKT5	SMPD3
NPIPB12	CKMT1B	MC1R	SULT1A3	SNAI3-AS1
SLX1B	USP8	TUBB3	ASPHD1	DRC3
INO80E	MYO5C	WDR81	SEZ6L2	NOS2P2
DOC2A	RASGRF1	ELAC2	MT1JP	GFAP
PRMT7	AP3B2	B9D1	ZNF23	FOXJ1
GALNS	ZNF592	GIT1	TUBB3	TCF4
PRPF8	CSPG4P12	CRHR1	RPA1	NETO1
ARHGAP44	AKAP13	MAPT	PRPSAP2	RBFADN
B9D1	ZNF774	KANSL1	CCDC144CP	APC2
MAPK8IP1P1	HDDC3	PRR29-AS1	MAPT-AS1	TNPO2
LLGL2	RBFOX1	ZBTB14	LRRC37A	NFIX
TCF4	NPIPB11	POLI	LRRC37A2	UPF1
TXNL1	ASPHD1	RAB27B	LINC01971	CERS1
RBFADN	SMG1P5	LINC01896	EPB41L3	ATP13A1
PLIN5	ADGRG1	PARD6G-AS1	MBD2	ERVK9-11
ZNF823	MARVELD3	ELAVL3	RAB27B	HSD17B14
DHPS	VPS9D1-AS1	CACNA1A	SALL3	LIN7B
FKBP8	DBNDD1	GDF1	NFATC1	TMEM74B
YJEFN3	VMO1	GATAD2A	APC2	SNHG11
PLEKHF1	ARHGAP44	MAP4K1	DHPS	PABPC1L
SNRNP70	PRPSAP2	CA11	CERS1	PLTP
ASPDH	RPS2P46	PPFIA3	HOMER3	TPD52L2
SCRT2	EFCAB5	SIRPA	RFXANK	ZDHHC8
KIAA1755	CRHR1	DYNLRB1	YJEFN3	LINC01521
VSTM2L	ARL17A	SNHG17	CCNE1	FAM227A
TGM2	NPTX1	GDAP1L1	LINC01535	XPNPEP3
DHX35	MAFG-DT	SLC12A5	VRK3	CHADL
MATN4	MBD2	LINC01270	ZNF473	RANGAP1
SLC12A5	RAB27B	PTK6	SIRPB1	LINC00634
KCNB1	LINC01896	LINC00320	SNHG11	NDUFA6-DT
RGS19	PARD6G	ZMAT5	OSER1-DT	NAGA
TRMT2A	REXO1	L3MBTL2	TMEM189	DENND6B
RHBDD3	PTPRS	POLR3H	ARFGAP1
SEC14L6	SMARCA4	PMM1	PPIL2
MEI1	ZNF627	MEI1	L3MBTL2
CSDC2	ZNF833P	DESI1	POLR3H
CYP2D6	GDF1	NDUFA6	ACO2
CENPM	ZNF682	CYP2D7	C22orf46
NAGA	POP4	TCF20	LINC00634
NDUFA6	PIH1D1	CENPM	NAGA
CYP2D7	FUZ	NAGA	SMDT1
TNFRSF13C	BCL2L12	PHETA2	RRP7BP
PHETA2	KIAA1755	MAPK12	SLC25A5P1
RPL5P34	DNTTIP1		TSPO
TSPO	ZNFX1		PLXNB2
CPT1B	TPD52L2
	PPM1F
	CBX6
	RPL3
	TAB1
	ADSL
	LINC00634
	NAGA
	CYP2D6
	CYP2D7
	SMDT1
	TNFRSF13C
	TUBGCP6
	SBF1

## Sheet: supplementary file 1i
supplementary file 1i: The PubMed search hits of the combined susceptibility gene set of schizophrenia identified by S-PrediXcan.
Gene Symbol	synonym	PubMed IDs
RLBP1
TRIM38	RNF15
RNF5		22433715
CNNM2	ACDP2	34021155;33432196;30929901;29730826;29163023;27481827;27401531;27004590;26596365;25414627;24311551;24160291;23894747
RRAS		28382934
SDCCAG8		32099098;31868218;27759212;26193471;25284466;25088364;22614287
SEPT3	SEP3
SF3B1		26460480
ST3GAL3	SIAT6, MRT12	32366953;30339835
SKIV2L	SKIV2
SLC25A17
BRD2	BRD2-IT1
SREBF2		33350444;29720671;27492885;25201120;24329191;18936756;18195716
STAG1
BTN3A2		31425724;31133542
NEK4	STK2	33772305;32066673;31723243;28240266;25136889;21926972
BTN3A3		25243493
BTNL2		31624234
BUB1B
TBX6
TGM5		27211562;26925801;26091878
TKT
TM6SF2		32425817
TP53BP1
NSD3	WHSC1L1	31096178
XRCC3		26554302
YWHAB	YWHAA	31190057
SLC39A1	ZIRTL
ZNF165
TRIM26	ZNF173	25414627;24160291;22433715
RNF112	ZNF179
ZNF184
ZSCAN26	ZNF187
ZKSCAN8	ZNF192
ZSCAN9	ZNF193
ZNF197	ZNF166
ZNF281
ZNF35
ZSCAN12	ZNF305, ZNF96	31425724
C4A		33958802;33653435;33632634;33353966;32961544;32499649;31849639;31844974;31439935;31385409;31306407;31019918;31003786;30419947;30026462;29923609;29449061;29310738;28761078;28662995;27352782;26814963;25821032;20339380;17853297
C4B		33653435;33632634;33353966;32499649;31849639;31439935;31003786;30026462;29233179;28761078;28662995;26814963;25660618;22954356;20339380;17853297
FAM120A	C9orf10
FAM114A2	C5orf3
PBX4
ARFGAP2	ZNF289	26482417
ZKSCAN3	ZNF306, ZNF309
ZKSCAN4	ZNF307, ZNF427	31096178;25667193;23437227;22037552
CACNA1D	CCHL1A2, CACNL1A2	33057948;31997405;29214423;28497380;26913808;26255836
APOM
PRRC2A	BAT2	28238293
BAG6	BAT3
ABHD16A	BAT5
CCHCR1	C6orf18
LY6G6C	C6orf24
MPIG6B	C6orf25
SAPCD1	C6orf26	26324334
VWA7	C6orf27
PRRT1	C6orf31
EGFL8	C6orf8
ZSCAN31	ZNF310P, ZNF323	33522098;28798405;25759474;24888570
EHMT2	C6orf30, BAT8	29417943;25400900
ELAC2
VPS29		32398722
ELOVL1
VPS45	VPS45B, VPS45A
DMTF1
LETM2
PPP1R13B
SNAP91		31548722;28240266;27668389;23092984
TLR9		30616121;22832610
PPP1R16B
CUL9
PAK6
MRM2	FTSJ2
EDEM3	C1orf22
ACTR1B	CTRN2
TAOK2		33246552;33067994;32320645;28065648
PUF60
VSIG2
NDUFA13
PSORS1C1	C6orf16	28560257
IP6K3	IHPK3
ABT1
AS3MT		33686213;33649454;32779937;32662510;32640307;32308175;32007278;31840934;31768776;31386983;28798405;28277567;27922604;27401531;27158905;27004590;25414627;24618187;23894747
ALPK3
C12orf10
HCG11
TNFRSF13C
NOSIP		28850114;28521044
ACYP2
NAT8
ARL6IP4		32425817;32047265;31910432
ZNRF3
MPP6
DDX56
RCBTB1
SELENOH	C11orf31
YPEL3		32425817
CENPM	C22orf18	31910432
ZDHHC5		29024729;26384369
KMT2E	MLL5	25135975
L3MBTL2		34273149;27918536
COG8
SUGP1	SF4
PCNX3	PCNXL3
LINC00240	C6orf41, NCRNA00240
ZNF391		33822213
ZFP57	C6orf40	32212948;28406917
STH		25283873;22187337
CREB3L4
ZBTB12	C6orf46
C6orf48
ALG12
PGBD1		31096178;23437227;22488895;22037552;21682944
CHRNA2		33454625;33096046;25641263;19204725;17662253;15192278;11436130
CHRNA3		33324248;30202994;29879020;29228394;26054357;25906356;24113126;20393456
CHRNA5		33454625;32515721;30366711;30202994;30142156;29302221;29228394;28921935;28112735;23196875;21418140;20393456
LINC00320	C21orf131, NCRNA00320
TRAPPC3
KIAA0391
MED8
SFMBT1
RBM26	C13orf10
APOPT1	C14orf153	32170143;32047265;28240266
CLIC1		31398428
ZBED4		29794561;19693800
TUBB
ZSCAN16	ZNF392, ZNF435
ZSCAN2	ZFP29
PITPNM2		32425817;28195573
MFSD4B	KIAA1919
ZSCAN23	ZNF453, ZNF390
LINC01556	C6orf100
DNPH1	C6orf108
SNX19		33649454;32047265;31425724;30635639;28552197;28335009;27019110
NKAPL	C6orf194	31096178;27460766;26297123;24972756;23437227;22037552
VARS2	VARS2L, VARSL	28238293
MUC21	C6orf205	30626913
CPEB1
COL11A2	DFNA13, DFNB53
LINC00862	C1orf98, SMIM16	27878761
MUSTN1
KCTD13		31402430;31197948;28965845;27668412;26391891;25937446;25695269
TMED4
FEZF1	ZNF312B
SPCS1		30909231
CRHR1	CRHR	33169155;29523295;29511121;27629369;27067015;26689393;26474449;23198596;21810631;18838498
SLCO4C1
RNASEH2C
B9D1
CILP2
CEBPZ
GLYCTK		29947131
CCP110
KANSL1	KIAA1267
EEFSEC
TTC14
YJEFN3
ANKRD45
FAM83H
GMIP
GLT8D1		32606422;30446647;29483533;28720891;24373612
VPS37A	PQBP2
GSX2
PLPP5	PPAPDC1B
SMDT1	C22orf32
KLHL20
CTNNA1		24587117;21708131
CTNND1	CTNND
BATF2
CHADL
NTN5
CCDC39
ANKRD44
ZNF664	ZNF176
MAP7D1	PARCC1, RPRC1
DARS2
MSL2	RNF184, MSL2L1
DNAJC11
TBC1D15
NT5DC2		31279527
COQ10B
OGFOD2		33070109;32425817
WDR73
CYP17A1	CYP17
WDR55
AMBRA1		32425817;31687209;31096178;30915711;27269905;23551272;21747397
CYP21A2	CYP21, CYP21B
TCTN1
RBFA	C18orf22
NAA16	NARG1L
MAIP1	C2orf47
CYP2D6	CYP2DL1, CYP2D7P2, CYP2D7BP, CYP2D8P2, CYP2D7AP	34335273;28520368;33663326;33535976;33514751;33400943;33378980;33336447;33284338;32969762;32682874;32250470;32226396;32086104;32047265;31520576;31453772;31340894;30864366;30479825;30281999;30093744;29921201;29472872;28696411;28692863;28520384;28520378;28515818;28340122;27469238;27021090;29749897;26462458;26282453;25483343;24595968;24589909;24151799;23870808;23609388;23606027;22592207;21265934;211…
ZMAT2
CCDC122
PPM1M
CYP7B1	SPG5A
HARBI1	C11orf77
ZSCAN29	ZNF690
MAMSTR
TYW5	C2orf60
LACC1	C13orf31
C1orf216
INO80E	CCDC95	32425817
CXXC5
RFLNA	FAM101A
ACE	DCP1	33688928;33417599;33344720;28605058;28553317;28433087;28028641;26923065;26645626;25905080;25817701;25694211;25287955;24743863;24615782;21158679;21537387;20010451;19508883;18986708;18363708;15978554;15704489;12729939;12707930;11920854;11408790;10708342;10699224;8931914;2753985
DDAH2
DDR1	NTRK4, PTK3A, NEP, CAK, EDDR1	34323026;31920096;30597424;28259861;20380825;18836851;17440435
ASPHD1
HCG22
XPNPEP3		32366953
UBLCP1
CRELD2		29024729
WBP2NL
SPATA2L	C16orf76
DGKZ		31087244;27269905;21747397
SLC9C2	SLC9A11
C11orf49
NDUFAF7	C2orf56
WDR82	TMEM113
SPPL2C
ZNF592	SCAR5
PLCH2	PLCL4
LRRC37A
ATG13	KIAA0652
DDHD2	SAMWD1	33462483;32366953
MAU2	KIAA0892
PRR12	KIAA1205
PPP1R18	KIAA1949	32212948
KMT5A	SETD8	32425817
APH1A		27337794;18626010
CCDC92
MED19
DOC2A		20503337;20489179
THOC7
GNL3		31723243;29947131
GATAD2A		32934226;32425817;31811028;30040823;29540662;27762073
DPEP1
LPCAT4	AYTL3, AGPAT7
PBRM1		32066673;31723243;29523295;27142060;25858580;23967141;25505659;22560537;21946175;21037240
DPYD		31336035;29373732;28632202;27913161;25434007;24556472;23042115
FAM216A	C12orf24
GPN3	ATPBD1C
RPTOR		25053281
SCRIB
SCAF1
TSSK6
EMB		32213169
DNAJC19
SPIRE2
GATAD2B
SEZ6L2		20503337
ZC3H7B
ZNF823
HCP5B	HCP5P10
MYO18A
HCG17
HAPLN4		32583466;20950796
LPAR2	EDG4
AGER		27641663
CELSR3	EGFL1
IGSF9B		28786528;26575220
AGPAT1
EID3
EIF5
EP300		33910328;32712449;31072398;29905862;28973307;28072415;27762073
C8orf86
HYKK	AGPHD1	22241472
FES		34410570;34349683;33675500;33658499;33654399;33373836;33133161;32903317;32748316;32499887;32425817;31876034;31849731;31761472;31024366;30761026;30738913;30240822;29730395;29730044;29691943;29108272;28822801;28399440;28234206;27668551;27613506;27086212;24444409;22445279;18523895
DNAH10OS
BTBD18
SMIM4	C3orf78
FLOT1
ANKRD63
C5orf63
FUT2	SE	34390981;33981004;33940180;33863507;33740480;33263727;33257116;33198042;32950556;32885772;32296859;32169752;32049353;31636375;31521203;31488612;31465000;31250787;31037060;30626913;30409695;30276616;30271922;30269004;29793818;29293435;29187730;28737528;28494655;27976820;27896809;27890662;27242348;26854986;26612087;26586820;26363311;26350705;26183902;26120256;25920483;25710845;25562189;25487992;254…
FUT9		32377000
GALNT2
GFI1	ZNF163	30352621
ALMS1		29483533
MIR137HG		33403596;31409837;30618607;29635364;26836412;26123324;25395183;23683160
FAM215B
PDIA3	GRP58	29888229
HIST1H1C	H1F2
HIST1H1B	H1F5	32606422;24365204
HIST1H2BD	H2BFB	31212010;23904455
HIST1H2BN	H2BFD	32606422
HIST1H2BE	H2BFH
HIST1H2BC	H2BFL	23904455
HIST1H2BO	H2BFN
HIST1H4H	H4FH
HARS2	HARSL
FTCDNL1
FAM83H-AS1
LINC01068
HLA-C	HLA-JY3, D6S204, PSORS1	32697037;32066683;31310798;28560257;26674772;26160200;24365204;23177929;22883433;20868635;15894402;10402512;8272443;6186747
HLA-DMA
HLA-DMB		21439553
ABCB9		32425817;28552197
EBLN3P	EBLN3
LINC01415
LINC01470
MIR194-2HG
LINC01748
HSPE1
FOXN2	HTLF
LINC02033
LINC02166
IER3		30352621
IK		23703525
IREB2		34182925
IRF3		25843157;24688771
ITIH1		34145405;32066673;31498969;25136889;21926972
ITIH3		32712163;32066673;31945448;27396837;27318676;26206863;25414627;25136889;24618187;24461634;24373612;22614287;21926974;21926972
KCNG2		30118972
KCNJ13		28344592
KLC1	KNS2	32170143;30820025
LY6H		32686737;22096516
MAP1A	MAP1L	27239468;21383861;17346882;12812986
MAP3K11	MLK3, PTK1
MAPK3	PRKM3	33246552;32853652;32425817;30705251;29632383;28965845;27402753;26836412;25048004
ARL3		31840934;27922604
MDK	NEGF2	29391390;21747397
MICB		31504236;28855605;28560257;20138739;18552348;17561376
MLF2
MMP16	C8orf57	29540662;29373732;29163023;27481827;26596365;24160291
MPHOSPH9		32425817
MPL		30026462;28255578
MSH5		26324334
NAGA		34376824;33931730;31174177
NDUFA2		30142370
NFKBIL1	NFKBIL	28855605;19158815
NMB		20512377
CNOT1	NOT1
NOTCH4	INT3	32900838;32646407;32212948;30705251;29372809;28560257;27318676;26605328;26282453;25529856;25287876;25142293;24132896;23894747;23395714;23212060;23053058;22488909;21987052;21085055;20954426;20832056;20457675;18195713;17192952;17054719;16969274;16894623;16632332;16538185;16378929;15820317;15653273;15384085;15211628;15115916;15091315;15009827;14755442;14732589;14729256;12873802;12782960;12648276;126…
NT5C2	NT5B	32425817;31498969;30362044;27901213;27759212;27424800;27401531;27004590;25414627;24160291;23894747
NUDT1	MTH1
NUP88
OGDH
FURIN	PCSK3, FUR, PACE	34159505;33481009;33343624;32792264;32425817;32392183;32138755;31548722;31538360;31190057;30189290;29499969;28516910;28368091;28217082;27668389;24807792;22228006;18021384;17585592;17549063;15300358;11453260;11129299;10719147;10448192;10023497;9005343;4041685
PACSIN3		32368127
PCCB		28111843
PCDHA1
PCDHA10	CNRS8
PCDHA2
PCDHA5	CNRS6
PCDHA6	CNRS2
CHMP1A	PRSM1, PCOLN3
PLCB2
PLCL1	PLCE
PLCL2	PLCE2
PMM1
GIGYF1	PERQ1
POU5F1	OTF3
PPP1R11	TCTE5	32640307;25414627
PPP2R3A	PPP2R3
PTPA	PPP2R4
PPP2R5B
PPP4C
PRRG2
PRSS16		32626976;22488895;22384243
PTK6
TWF2	PTK9L
RERE	ATN1L	33973063;33417599;32201043;31910432;27762073
TRIM27	RFP	33327938
RFXANK
RP1-86C11.7
RP11-490G2.2
FAM109B
TMEM110
RP11-53O19.3
AC012074.2
RP1-153G14.4
RP3-522J7.6
RP11-350N15.5
RP11-230C9.4
XXbac-BPG181B23.7
RP11-795F19.5
RP11-247A12.7
CTA-14H9.5
RP1-265C24.8
RP11-384F7.2
RP11-890B15.3
RP11-569D9.5
DFNA5
FCGRTHIST1H2BN
XXbac-BPG308K3.5
RP11-325F22.2
AC078842.3
RP11-220I1.5

## Sheet: supplementary file 1j
supplementary file 1j: The PubMed search hits of the combined susceptibility gene set of schizophrenia identified by eDESE:gene.
Gene Symbol	synonym	PubMed IDs
RGS6		31844974
TRIM38	RNF15
RORB		32273286;22384057;19839995
RPL29	RPL29P10
RPS17	RPS17L	21704324
SATB1		31906708;26972474
SEMA6C
SF3B1		26460480
SRSF4	SFRS4
SH3GL3
SKI
SLC12A6	KCC3, ACCPN	26955005;18536702;17239033;16098236
SLC25A12		32200800;24007662;17693006
SLC6A9		32796235;32712279;31118638;28277565;18638388;16841561;16604304
SOS2
SOX18
SOX2		33294436;33172123;32473196;32446240;31492002;30825289;30433866;29950608;29054485;28900388;28300292;26508965;24218577;21139184
SRPK2
ST13		16741940
BTN3A1
STK11		20064257;17878930
BTN3A2		31425724;31133542
BTN3A3		25243493
STK31
TAT		33039433;32655360;31387938;30245624;30199849;25972165;19189602;6452911;812138
TCF20		28746715
TEK	VMCM
TFR2
TGFBR2	MFS2	17560608
ACO2		23738220
TIMM10		26482417
TKT
TMOD2		33940617;33279932
TOP3A	TOP3
FMNL1	C17orf1B, FMNL
TRPS1
TSFM
ACRV1
CCN6	WISP3	27028512
WNT2B	WNT13	26027441
ZBTB16	ZNF145	33895774
RNF112	ZNF179
ZNF184
ZSCAN26	ZNF187
ZKSCAN8	ZNF192
ZSCAN9	ZNF193
YBEY	C21orf57
ZNF204P	ZNF204, ZNF315P
ZBTB18	ZNF238
ZNF277	ZNF277P
ZNF93	ZNF505
BTN2A3P	BTN2A3
TMEM59L	C19orf4
CALN1		30738099;26991396;26212897;26206863;26163462
FAM13B	C5orf5, FAM13B1
NIF3L1	ALS2CR1
NAPSA
ROBO3	HGPPS
WDR7
SCG3
BRINP2	FAM5B
CA8	CALS
CA9
ZSCAN12P1	ZNF305P1, ZNF96P1, ZNF96L1, ZSCAN12L1
CACNA1C	CCHL1A1, CACNL1A1	34210021;34035470;34015490;33938268;33829152;33686213;33597718;33139710;32853652;32770953;32640307;32455122;32203495;32194626;31997405;31953239;31945448;31910256;34046650;31862418;31805042;31712549;31176952;31076262;31061683;31033230;30902660;30705251;30643788;30607529;30441263;30308413;30304534;30268820;30267149;30176250;30124797;30100087;30079586;29800644;29773754;29739816;29599094;29541152;295…
CACNA1I		34015490;32638069;32066662;29308060;28725167;27756899;26602589;26136667;25869805
CACNA1S	HOKPP, MHS5, CACNL1A3
TOB2P1	TOB2P
CACNB2	MYSB, CACNLB2	34273149;32451840;31945448;30308413;29308060;28659829;27837920;26136667;25966706;25869805;25414627;24979789;24901509;24618187;23453885
ATP1A4	ATP1AL2	32266715
ZSCAN31	ZNF310P, ZNF323	33522098;28798405;25759474;24888570
ELAC2
CERS1	LASS1
PCDH20		21173574
MRPL14
ACTC1	ACTC	24385487;11803532;10206225
MRTFA	MKL1	29335431;27507698;25380769
SRR		33592203;30705251;27394076;27337794;25666758;22832957;21295046;21226315;20977478;20385472;20091774;19483194;19223009;17413455;17067558;15953485
MRPL22
PCDHB18P	PCDHB18
VPS45	VPS45B, VPS45A
ACTR5
CANX
TMPRSS5
SNAP91		31548722;28240266;27668389;23092984
KCNIP2
CBX6
UGGT2	UGCGL2	29496332
PPP1R16B
ARFGEF2
CTNNBL1	C20orf33
DBNDD2	C20orf35
FGD3
PTGES3		31296417;24345775
PARD3		30587991;22969987
SFXN5
PARD6G
FAM83D	C20orf129
LINC00266-1	C20orf69, NCRNA00266, NCRNA00266-1
ARHGAP40	C20orf95
SIRPD	PTPNS1L2
STK35
SMYD5	RAI15
MRM2	FTSJ2
NMUR2	NMU2R	32305265
UNC119B
SYNPR		33936193
WDR17
SORCS3		33169155;32606422
ACTR1A
CHD5
RNF40		21647175
SV2B
CIB1
SCGN
TP53TG1	TP53AP1
MLXIP
VSIG2
LRRN3
ERI3	PRNPIP	28585566
SP7
IFT57	ESRRBL1
ABT1
ALPK3
BFAR		28421333
ACY1
PMFBP1
CRIP3
TNFRSF13C
DIRC3
HAVCR1
DUSP16
NTM		34203377;29434535
CEP83	CCDC41
REEP2	C5orf19
PHF5A
ELOVL3
NAT8
HDAC10		25445625;20471694
VPS33A
SIAE	YSG2
ZNF365		21853134
PBK
YPEL3		32425817
CENPM	C22orf18	31910432
SFTA1P	SFTPF
NDFIP2		33159203
CPT1C		26041663;21733226
PLA2G12A	PLA2G12	27434078
CENPE
DCP1A
ZNF192P1	ZNF389
ZNF391		33822213
GUSBP2	SMAC3L2, GUSBL1
TMEM9
CGA		26020650;20600637;19232576;15337252;1603881
TOX		31078689;25684539
TRIM50	TRIM50A
STARD9		27400856
FRAS1
CATSPERZ	C11orf20, TEX40
CHEK1		23861893
CUX2	CUTL2	31708105;17239033
KIF21A	FEOM1
SUGT1P1	SUGT1P
PGBD4
LRRTM2		31574254;24587117;21708131;21424692;21155806;20519524
ZMYND10
HS3ST5		24086445
CHRM3		32068120;31289718;29620694;28221369;27923235;26959877;25163438;25037527;18790604
CHRM4		32368127;31340894;29523700;27837920;27269905;23490763;21747397
CHRNA2		33454625;33096046;25641263;19204725;17662253;15192278;11436130
CHRNA3		33324248;30202994;29879020;29228394;26054357;25906356;24113126;20393456
CHRNA5		33454625;32515721;30366711;30202994;30142156;29302221;29228394;28921935;28112735;23196875;21418140;20393456
SEPHS2
CHST1
CCDC175	C14orf38
GALNT10		32377000
CKB	CKBB	22623148
CKMT1B	CKMT, CKMT1
TDRD9	C14orf75
SOX2-OT	SOX2OT	33294436;29054485
CLCN3		31548722;28659829;27668389
DCAF4	WDR21, WDR21A
VGLL2
SFMBT1
RASA3
G2E3	KIAA1333
PRICKLE2		28856687
L3HYPDH	C14orf149
SV2A		33636238;31961649;31937764;31175396;30075287;28588450;23017826
SERP2	C13orf21
DPYSL5		30181555
SNRPEP2	SNRPEL1
FANCL	PHF9
TUBB3	FEOM3
ZNF443
CMAHP	CMAH
RNF122
PCGF6	RNF134
ZSCAN23	ZNF453, ZNF390
ANKRD13A	ANKRD13
RNF146
FKBP1C
RWDD2A	RWDD2
IFT74	CCDC2
GALNT15	GALNTL2
SNX19		33649454;32047265;31425724;30635639;28552197;28335009;27019110
NKAPL	C6orf194	31096178;27460766;26297123;24972756;23437227;22037552
AIG1
CNTF		28259861;18303965;16969278;15474906;11343865;9790747;9601653;9342199;9247976;9247975;8856688
TMEM243	C7orf23
CCM2	C7orf22
ZNF804A	C2orf10	34412503;34364876;34055077;33866919;33712377;33686213;33446247;33303946;32626976;32544854;32059228;31464994;31336035;31294817;31193559;31190057;31122238;31076262;30962687;30852803;30626913;30597088;30079586;29730826;29599094;29527501;29373732;29372809;29260453;29257977;29247760;29112096;29055568;28931092;28924186;28883732;28798405;28619252;28544350;28289284;28120939;28078547;27837918;27801893;277…
FGD6
CPEB1
AGK	MULK
IFT22	RABL5	21647175
KIAA1324L
LRGUK
MUSTN1
COL9A1
PSMG3-AS1
AMZ1
KCTD13		31402430;31197948;28965845;27668412;26391891;25937446;25695269
KLF6	BCD1, ST12, COPEB	33686288
ALG8
SPAG16		24387768
KCTD10
CPT1B		31563732;26041663
ZNF603P
CRABP1	RBP5
FOXK1
CALHM1	FAM26C	27401531
ADO	C10orf22	29859522
GPR153		26508570
ZNF322	ZNF489, ZNF388, HCG12, ZNF322A
MAMDC2
SNX30
TTC12
ADIPOR2
SPTSSB	C3orf57
ARL17A	ARF1P2, ARL17P1
CS		33917901;33218214;31828846;31361007;31150554;30684515;29691943;29348192;28709907;28673754;27810612;27100510;26697997;25453483;25145264;24784549;22733126;22419519;21903127;21733528;20548296;18984010;12117585;7739356;24193122
TMCC2
MALRD1	C10orf112
DTX3
PRR13
CIB2	DFNB48, USH1J
LIMA1
NCAN	CSPG3	33070392;32583466;29541150;27853371;25858580;25801500;25220293;23795679;23663951;23198940;22952076;22497794;21946175;20950796
RABGAP1L
TTC14
ZFP69	ZNF642
YJEFN3
ANKRD45
FAM83H
EFCAB5		28516910
GPIHBP1
CTDP1
SNHG11	C20orf198
SMDT1	C22orf32
MARS2
SLC9B2	NHEDC2
GLB1L3
NSRP1	CCDC55	26475744
GOLGA2P5	GOLGA2L1, GOLGA2B
FAHD2B
RPL23AP32
CTSK	CTSO2, CTSO, PYCD	23629523;21794126
SVOP
CTSW
ANO10	TMEM16K	32100139
INAVA	C1orf106
TMEM40
NT5DC2		31279527
ARMH3	C10orf76
FAM222A	C12orf34
SPRYD3
MED18
SIKE1
OGFOD3	C17orf101
STN1	OBFC1
GOLGA2P10
CYP2D6	CYP2DL1, CYP2D7P2, CYP2D7BP, CYP2D8P2, CYP2D7AP	34335273;28520368;33663326;33535976;33514751;33400943;33378980;33336447;33284338;32969762;32682874;32250470;32226396;32086104;32047265;31520576;31453772;31340894;30864366;30479825;30281999;30093744;29921201;29472872;28696411;28692863;28520384;28520378;28515818;28340122;27469238;27021090;29749897;26462458;26282453;25483343;24595968;24589909;24151799;23870808;23609388;23606027;22592207;21265934;211…
CYP2D8P	CYP2DP1, CYP2D8P1
ELOVL7
C22orf46
C8orf48
RFTN2	C2orf11
CYP46A1	CYP46
SNX32	SNX6B	32413284
SATB2-AS1
PPM1M
CFAP43	C10orf79, WDR96
MAMSTR
C5orf64
TYW5	C2orf60
SAP30L-AS1
TMEM192
DAND5
BRINP1	DBCCR1, DBC1	34267256;29960053;24528488
CCDC96
INO80E	CCDC95	32425817
CXXC5
LYSMD3
ACE	DCP1	33688928;33417599;33344720;28605058;28553317;28433087;28028641;26923065;26645626;25905080;25817701;25694211;25287955;24743863;24615782;21158679;21537387;20010451;19508883;18986708;18363708;15978554;15704489;12729939;12707930;11920854;11408790;10708342;10699224;8931914;2753985
PHETA2	FAM109B
LINC00599
GOLGA6L4
ZNF800
PARP3	ADPRTL3
LINGO1-AS1
ASPHD1
MIR9-3HG	LINC00925
KCTD21		28720891
RCOR2
LINC01270
LINC00634
XPNPEP3		32366953
ZFAND2A
NDUFAF2	NDUFA12L
BICDL1	CCDC64
GSDME	DFNA5
VPS26B
TCHP
HVCN1
TMEM125
LRRIQ3	LRRC44
PRR22
CEP170P1	KIAA0470L, CEP170L
WBP2NL
ZNF684
DBNDD1
CATSPERE	C1orf101
DGKI		30985063;19065143
DGKZ		31087244;27269905;21747397
MEI1
SLC9C2	SLC9A11
DHPS
C11orf49
NDUFAF7	C2orf56
SPPL2C
EMC2	KIAA0103, TTC35
ZBTB39
CCDC144CP	CCDC144C
MFAP3L		25390645
ARHGAP44
IQCE
PRR12	KIAA1205
ZNF644
ANKRD36B	KIAA1641
DNAH10
KIF21B
KMT5A	SETD8	32425817
THYN1
CCDC92
DOLPP1
PLPPR2
ACSBG1
ALMS1P1	ALMS1L, ALMS1P
MSTO1
NDUFA4L2
THOC7
C1orf43
NUP210L
GNL3		31723243;29947131
PEX5L
PBRM1		32066673;31723243;29523295;27142060;25858580;23967141;25505659;22560537;21946175;21037240
DPYD		31336035;29373732;28632202;27913161;25434007;24556472;23042115
DRD2		34331971;34212819;34054130;33858192;33686213;33485878;33378980;33285233;33213551;33187731;33043160;32931693;32790988;32764574;32584548;32565876;32420660;32383805;32303037;32269465;32250470;32086104;31959776;31889426;31811028;31782106;31768374;31766499;31557839;31522868;31520576;31340894;31228641;31180069;31176829;31056781;31054090;30967134;30687136;30657260;30623492;30604007;30546022;30528973;304…
RUNDC3B
LRIF1	C1orf103
POLR3H
CSDC2
RCCD1
DNAJC19
ZNF627
SSH1
PPP1R21	CCDC128, KLRAQ1
SPIRE2
CCDC62
SGO2	SGOL2
UQCR10		25713723
ZER1	C9orf60, ZYG11BL
C9orf129
LPAR2	EDG4
PLPPR5
CKMT1A	CKMT1
EFL1P1	FAM42B, EFTUD1P1
ACAN	MSK16, CSPG1, AGC1	32200800;28090790
GOLGA8B
IGSF9B		28786528;26575220
BDH2	DHRS6
LRRC37A2
RPS4XP1	RPS4P1
SCARNA5
SNORA4
SNORA44
SNORA60
WDR83
ZNF774
HAR1B
ELFN1	PPP1R28	26575220
AGT	SERPINA8	33640722;28605058;25025989
C2CD4A	FAM148A
KHDC3L	C6orf221
ALG1L
EP300		33910328;32712449;31072398;29905862;28973307;28072415;27762073
SNORC	C2orf82
C8orf86
C12orf76
ZNF833P	ZNF833
RPL21P44
UFSP1
IGIP	C5orf53
ZNF826P	ZNF826
APLNR	AGTRL1
STRCP1	STRCP
PLEKHM3	PLEKHM1L
EPO		29884778;27618303;26809838;24704457;22669473;19110203;18985736;17553466;15554415;14581931
ERAL1
ERBB4		34412503;34393751;34246770;33871014;33854034;32690068;32546684;32531902;32354758;32117963;32096126;31629007;31388929;30738182;30590426;30574102;30513516;30498032;30329159;30312963;30120408;30008602;29844389;29740596;29628188;29480208;29463705;29317193;29264769;29163244;28993723;28892072;28727685;28675393;28667174;28646138;28608461;28425244;28394697;28384043;28338897;28322273;28225484;28074037;279…
ZNF840P	C20orf157, ZNF840
ERCC8	CKN1	32048102
C6orf226
FAM180B
HSPD1P4
INAFM2	LINC00984
SYCE3	C22orf41
F2		34058653;33762974;33628026;33595068;33302919;31299274;28365388;28167336;26540403;26068729;23583772;23470289;21849535;18001149;11865563;9564683
UBTFL6
RPL31P49
RPS27P25
FCGR1CP	FCGR1C
AK4P1	AK3P1
FES		34410570;34349683;33675500;33658499;33654399;33373836;33133161;32903317;32748316;32499887;32425817;31876034;31849731;31761472;31024366;30761026;30738913;30240822;29730395;29730044;29691943;29108272;28822801;28399440;28234206;27668551;27613506;27086212;24444409;22445279;18523895
DNAH10OS
ZNF732
ZEB2-AS1	ZEB2AS, ZEB2-AS
FKBP2
BTBD18
FKBP6
TEN1	C17orf106
BORCS8	MEF2BNB
EIF3FP3
FOXJ1	FKHL13
FPGT
HNRNPA1P16
AKT3		31522868;29942251;28467426;28442992;25807342
HMGB3P24
PRSS56
RBM26-AS1
SMAD9-IT1	SMAD9-AS1
ABCB1	PGY1, MDR1, CLCS	34335273;34284140;33400943;33378980;32682874;32250470;32198935;32070304;31896438;31453772;30864366;30016952;29668471;29636286;29620694;29191720;28919802;28696411;28597291;28429622;27043126;26948503;26718955;26282453;26076775;25714447;25563806;24918524;24589909;24240480;23609388;23606027;22910404;22909202;22120873;21894153;21364332;21192135;21148022;21142916;20195292;20143052;20060871;18806696;187…
TRAF3IP2-AS1	TRAF3IP2-AS2, C6orf3, NCRNA00248
CACNA1C-AS1
FUT9		32377000
ENO1-AS1
FYN		34119597;34051267;33359735;32604886;31498476;30664045;29564678;28887403;28699511;27752082;27134685;25728499;25155877;25130559;25103464;24431989;23250004;23239949;22090472;22048463;20569495;19501919;19468241;19457089;18552348;17460065;17417065;15098360;12670706;11121167
KDM4A-AS1
KMT2E-AS1
EPN2-AS1
DOCK4-AS1
GALNT2
FOXP1-IT1
SMIM2-IT1	C13orf44-IT1
PROB1	C5orf65
SEC63P1
SEPHS1P6
GFAP		33821753;33485732;33400154;33187817;33182669;32868793;32474139;32439226;32116664;31847534;31667489;31598864;30630651;30572004;30009872;29864618;29463705;29406270;29096641;28989170;28989099;28750307;28746897;28705472;28603087;28552414;28502262;28273770;28223982;27871923;27801899;27590010;27389777;27109609;27063100;26733814;26700309;26545297;26169757;25889039;25680767;25191916;25069615;24936776;248…
ALMS1		29483533
LINC00461		31813014;30535121
ZNF192P2
MIR137HG		33403596;31409837;30618607;29635364;26836412;26123324;25395183;23683160
HDAC2-AS2
LINC00571
MAPT-AS1
KANSL1-AS1
MAPT-IT1
EIF3KP1
BCDIN3D-AS1
RASAL2-AS1
THAP9-AS1
NAGPA-AS1
LINC00640
GPLD1		31811028
SERBP1P3
GPR27		30233305
SLC39A12-AS1
ABCB4	PGY3, MDR3	22120873
MARCKSL1P1
NDUFA6-DT	NDUFA6-AS1
GRAP
GTF3C3
AMT		29232014
RNU6-353P
CSPG4P12
HCN1	BCNG1	31596458;29375299;25869805
OSER1-DT	OSER1-AS1
RBFADN
SNHG17
CDIPTOSP	CDIPT-AS1
LINC00940
FTCDNL1
MEF2C-AS1
LINC01063
LINC01122
CEBPZOS	CEBPZ-AS1
ADAMTS7P4
GOLGA2P7
STAM-AS1
SAMMSON	LINC01212
LINC01239
IFT74-AS1
HMGN4	HMG17L3
SORD2P
LINC01301
LINC01347
SNCA-AS1
LINC01378
FOXG1-AS1
SATB1-AS1
PKNOX2-AS1
LINC01470
ERVK9-11
MGAT3-AS1
MYL12BP1
LINC01608
RPL10P19
LINC01748
LINC01793
GIHCG
DNAJC4	HSPF2
LINC01971
FOXN2	HTLF
LINC01988
LINC01990
LINC02067
LINC02224
IDH2-DT
LINC02289
LINC02552
CFAP97D2
LNCOC1
CRIM1-DT
SCN1A-AS1
UBE2D3-AS1
IFNW1
AP4B1	SPG47
APAF1
ABCC8	SUR, HRINS
APLP2	APPL2
IMPDH1	RP10
IREB2		34182925
ITGB1	FNRB, MSK12, MDF2
ITGB2	CD18, MFI7	32798663;18159252
ITIH3		32712163;32066673;31945448;27396837;27318676;26206863;25414627;25136889;24618187;24461634;24373612;22614287;21926974;21926972
ITIH4	ITIHL1	32905914;32066673;30195780;29947131;29136250;26991396;25136889;24373612;21926974;21926972
KCNB1		32606422;27061659;26240432
KCNJ3		21927946
KIF3C
KLHL3
KLC1	KNS2	32170143;30820025
KRT5	EBS2
KTN1		27055860
LDHC
LRP4		21423430
LY6H		32686737;22096516
MAD1L1		33973063;33350444;31906708;31498969;29373732;28884721;27184339;26851141;26528791;26193471;24556472;24280982
MAFK		33350444
MAPK3	PRKM3	33246552;32853652;32425817;30705251;29632383;28965845;27402753;26836412;25048004
MAPK8IP1	PRKM8IP
MAPK8IP1P1	PRKM8IPP, MAPK8IPP
MARK3
ARL3		31840934;27922604
MEA1	MEA	33708102;32757397;31554851;30258707;26598066;20434313
MEF2C		32975584;30276662;29032150;28699694;28115742;27779093;27061659;24058414;23380319
OGA	MGEA5
MLANA
MMP16	C8orf57	29540662;29373732;29163023;27481827;26596365;24160291
ARTN
MTIF2		24166409
NAGA		34376824;33931730;31174177
NCF2
NDST3		31096178;29140583;27318676;26731438;26136833;24253340
NDUFA6		33931730
SERPINC1	AT3
NHLH2	HEN2
NMB		20512377
NMT1		19935739
ATF4P4	ATF4B
CNOT1	NOT1
NSF		30517887;26856328;26474449;26005852;25972187;25363195;23954924;23064108;20571483;20138128;20096092;19451863;18347838;18077426;16165270;15121238;11403936
NTSR1		30901089;20868635;11032391
ATP2A2	ATP2B, DAR	34104969;30345710;29214423;29166564;27106560;25258690;25213221;24260782;19250991;12670038;11377748;10441324
OPCML		34203377;31577955;29434535;24686180;22154595;21833655
OPRD1		30118972;25418810;24479196
OR2S1P
PACSIN3		32368127
PAH		27626030;24606907;22414661;19268543;18937293;16741719;12644360;12399137;12210276
PCCB		28111843
PCDH7		30883267;30381832;29503163;24614497;21173574
PCDHA13	CNRS5
PCDHB7
PCDHGB2
PDE10A		33581555;33551724;33414502;32671618;32598478;32562717;32119913;31689714;31404565;31368871;31260165;31235264;30664847;30397325;30099081;29521210;29491261;29491258;29103081;28956328;28569061;28322591;28267149;28042091;27572830;27423256;26892941;26713600;26465004;26421691;26256420;26044638;25815469;25622810;25525190;25451212;25159072;24690597;24490227;24372206;24363077;23978358;23973318;22750078;225…
PEX13
PLCL2	PLCE2
PMVK
POLG		17239033;16202181
B3GAT1	CD57, LEU7	32377000;31844974;20950796;18552348;12874601
POU4F1	BRN3A
PPP1CB
PTPA	PPP2R4
PPP3CA	CALN, CALNA	26997180;23942359
PREB
BAD		30511252;27526987;25176260;24381719;23040492;20410851;18703264;16026661;15279059;15133599;15011738;8886167
PRIM1
EIF2AK2	PRKR	26485547;23036922
PRSS16		32626976;22488895;22384243
PSD		34237656;34177484;33749720;33669083;33608825;33538105;33513334;33440236;33343614;33257116;32818520;32801157;32757397;32756473;32655360;32477178;32477064;32463939;32180374;32164788;32066698;31923461;31473552;31461641;31263190;31192350;30886013;30849620;30826459;30824864;30807837;30233305;30214040;30058071;29995933;29949768;29571966;29511299;29475793;29473168;29415158;29411265;29396406;29169997;291…
PTCH2
PTK2B	FAK2	29214423;26931105;23555897
PTK6
PTK7
PTP4A3
PTP4A2P2	PTP4AP2
PURB
BCAS2
RAB27B
RASGRF1	GRF1	27865768;20237287
RBM7

[truncated: 5 more sheets: supplementary file 1k, supplementary file 1l, supplementary file 1m, supplementary file 1n, supplementary file 1o]
